# Supplementary material for: Early changes in gene expression profiles in AML patients during induction chemotherapy
Source: BMC Genomics. 2022 Nov 14;23:752. doi: 10.1186/s12864-022-08960-4 (PMC9664790; doi:10.1186/s12864-022-08960-4)
Supplement: Supplementary file 1 — Additional file 1. [file 12864_2022_8960_MOESM1_ESM.xlsx]

## Sheet: IPA_z
Table S1
All pathways that were identified in the IPA analysis as affected in any individual patient between any time points are listed below with their corresponding z-scores.
Pathway	Patient 1 Day 1 vs Baseline	Patient 1 Day 2 vs Day 1	Patient 1 Day 2 vs Baseline	Patient 2 Day 1 vs Baseline	Patient 2 Day 2 vs Day 1	Patient 2 Day 2 vs Baseline	Patient 3 Day 1 vs Baseline	Patient 3 Day 2 vs Day 1	Patient 3 Day 2 vs Baseline	Patient 4 Day 1 vs Baseline	Patient 4 Day 2 vs Day 1	Patient 4 Day 2 vs Baseline	Patient 5 Day 1 vs Baseline	Patient 5 Day 2 vs Day 1	Patient 5 Day 2 vs Baseline	Patient 7 Day 1 vs Baseline	Patient 7 Day 2 vs Day 1	Patient 7 Day 2 vs Baseline	Patient 8 Day 1 vs Baseline	Patient 8 Day 2 vs Day 1	Patient 8 Day 2 vs Baseline	Patient 9 Day 1 vs Baseline	Patient 9 Day 2 vs Day 1	Patient 9 Day 2 vs Baseline
Osteoarthritis Pathway		2.84	2.837		0.378	0			1.134	0.302		2.711	0.447	0	1.807		2.111	2.673		0.707	1.265		2.138	0.302
NF-κB Signaling		2.121							-1.89		2.673	2.449			3.771		3
Calcium-induced T Lymphocyte Apoptosis											2.333				2.646			2.646					2.121	2
PKCθ Signaling in T Lymphocytes			1.134								3				2.496			2.53
Estrogen-mediated S-phase Entry											-1.633	-2.828			-2	NaN		-2.121				NaN
IL-6 Signaling		1.414	1.732	-0.447		0.378	NaN			0.707		2.357		1.342	2.111	1.342	2.646							1.414
Th2 Pathway		1.134	1.134				0		-0.816		2.828	2.132			2.183		2.111	2.668					1.667
Dendritic Cell Maturation		1.414	0.632						-1			3.411	1.342		4.082		2.333	2.496	1.342		1.414
Role of NFAT in Regulation of the Immune Response			1								3				3.357		2.828	3.207
TREM1 Signaling		2.449	1.414	0.816				NaN	0	0.333					3.464		3	2.496		1	1.633
iCOS-iCOSL Signaling in T Helper Cells			0								3				3		2.646	2.828
Th1 Pathway		0	-0.707	-1.342		-1.633					1.732	2.828			2.84		2.53	1.941	0				1	0
Cytotoxic T Lymphocyte-mediated Apoptosis of Target Cells			NaN								2.236	2.236	NaN		NaN			2.449					2.236
Neuroprotective Role of THOP1 in Alzheimer's Disease	NaN		0																	NaN	-2			2.646
Glioma Signaling			2								1.633	2.333
Neuroinflammation Signaling Pathway		1.897	0.728				0.816		0.333	-0.277		0.898			3.78		2.714	2.828
Role of Pattern Recognition Receptors in Recognition of Bacteria and Viruses		1.633		0		0.447				-0.447			2		3.207		1.89	1.414			2.121
Tec Kinase Signaling											3				3.317
3-phosphoinositide Biosynthesis											2.138	1.8			2.496			1.807	0.447
IL-8 Signaling		2.53	1.5			0								0.378	2.324	0.378					-0.577
4-1BB Signaling in T Lymphocytes			2						NaN				NaN					2	NaN
Interferon Signaling		-2.236	-1	NaN											2.449
Cyclins and Cell Cycle Regulation											-1.89	-3.051				-2.449		-3.162				NaN
LXR/RXR Activation		-1.667	-1.134	-0.447											-1.265	-1.89	-0.447	-2.887		NaN	-0.816		-1.897	-2.121
cAMP-mediated signaling		2.333	1.732	-1.414	0.333	-1.89					-0.218	0.378					2.324	3.153			0.905		1.213
Inflammasome pathway		NaN		NaN						NaN					2.236		NaN	2.236
Eicosanoid Signaling		2	NaN								NaN	-0.447			2								0.447
Type I Diabetes Mellitus Signaling		0	0.816												1.89			3					2.121
Toll-like Receptor Signaling			1.342						0.816	NaN					2.121		NaN	2.236
Gαi Signaling					-0.378	-1.342		NaN	NaN		1.155		2		2.333		2.121
Phospholipase C Signaling						0.447					2.673			-0.447	3.357									-0.378
Cell Cycle: G2/M DNA Damage Checkpoint Regulation	1.342		1							1.134	0.447	1.213			-1.342	2.828		1.732				NaN
p53 Signaling	0.816		1							-0.378		0.243	1.342		1.387	1.633		2.121	NaN
Mouse Embryonic Stem Cell Pluripotency	2		1.414
IL-17A Signaling in Gastric Cells	NaN	NaN	2				NaN			0		1				NaN
IL-7 Signaling Pathway	NaN								-2						1.134
Coagulation System	NaN	NaN	2				NaN					-1.134			-0.447						NaN
Glioblastoma Multiforme Signaling	1		0.707								1.508				2.111
Role of CHK Proteins in Cell Cycle Checkpoint Control											1.342	1.265			0.447	2.236	NaN	1.89				NaN
HMGB1 Signaling			2.646				1			0
Endocannabinoid Cancer Inhibition Pathway									2.449	0.707									0
Fcγ Receptor-mediated Phagocytosis in Macrophages and Monocytes															2.53						1.134
Death Receptor Signaling													2
Adrenomedullin signaling pathway						0.707									2.496
Superpathway of Inositol Phosphate Compounds											1.807	1.671			2.84				0.447				0.775
Retinol Biosynthesis																							2
14-3-3-mediated Signaling															2.121
Colorectal Cancer Metastasis Signaling			1.155			0.707			-0.816	-0.632	0.5	0.756			2.668
Ovarian Cancer Signaling											NaN				2.236
Dermatan Sulfate Biosynthesis										2
Lymphotoxin β Receptor Signaling						-2
IL-2 Signaling															2.449
ILK Signaling			2.333												1.508
Macropinocytosis Signaling															2.449
LPS-stimulated MAPK Signaling														2
NF-κB Activation by Viruses				-1										2	2.646
VEGF Family Ligand-Receptor Interactions															2.646
Gαs Signaling					2
Signaling by Rho Family GTPases															2.138
CD28 Signaling in T Helper Cells											2.121				1.342		1	1.134
PI3K Signaling in B Lymphocytes							NaN							2
Endothelin-1 Signaling						1						1.279			2.668
Production of Nitric Oxide and Reactive Oxygen Species in Macrophages			3																		1.897
B Cell Receptor Signaling									NaN			2.183
Inhibition of Matrix Metalloproteases		NaN	-2	NaN		NaN							NaN		NaN						NaN		0.447
Phospholipases														NaN	2.646								0.707
OX40 Signaling Pathway			NaN						NaN						1								2
FAT10 Cancer Signaling Pathway										0		1.414			2.236
Chemokine Signaling																	2
NER Pathway
STAT3 Pathway		0.816	1.134	-1.342		-1.134					1.667	1.732	NaN		1.265		NaN	1.342	NaN		-0.816		0	-1
Ephrin Receptor Signaling
Mitotic Roles of Polo-Like Kinase					NaN		NaN			-0.447		-1.897				-1.897	NaN	-1.604				1
Role of BRCA1 in DNA Damage Response										-0.447	-0.707	-0.832			0			-0.333				NaN
Oleate Biosynthesis II (Animals)											NaN												NaN	NaN
iNOS Signaling									NaN
Cdc42 Signaling			0.816												1.414			1.667
Superpathway of Methionine Degradation
tRNA Charging
Leucine Degradation I
Glutaryl-CoA Degradation											NaN	-1
Methionine Degradation I (to Homocysteine)
Superpathway of Cholesterol Biosynthesis																								NaN
Purine Nucleotides De Novo Biosynthesis II
Leukotriene Biosynthesis																		NaN
Cholesterol Biosynthesis I																								NaN
Cholesterol Biosynthesis II (via 24,25-dihydrolanosterol)																								NaN
Cholesterol Biosynthesis III (via Desmosterol)																								NaN
