# Supplementary material for: Early changes in gene expression profiles in AML patients during induction chemotherapy
Source: BMC Genomics. 2022 Nov 14;23:752. doi: 10.1186/s12864-022-08960-4 (PMC9664790; doi:10.1186/s12864-022-08960-4)
Supplement: Supplementary file 2 — Additional file 2. [file 12864_2022_8960_MOESM2_ESM.xlsx]

## Sheet: IPA_z_cr_er
Table S2.
Pathways identified in IPA as affected within each response group (non-remission and complete remission) for each time point comparison are listed below with their corresponding z-scores.
Column H, I and J represents the Overall comparisons.
Pathway	Day 1 vs Baseline; non-remission group	Day 2 vs Day 1, non-remission group	Day 2 vs Baseline; non-remission group	Day 1 vs Baseline; complete remission group	Day 2 vs Day 1; complete remission group	Day 2 vs Baseline; complete remission group	Overall; Day 1 vs Baseline	Overall; Day 2 vs Day 1	Overall; Day 2 vs Baseline
Dendritic Cell Maturation	2.668	3.578	3.657	0.816	2.065	2.746		3.124	3.55
iNOS Signaling	2.449	2.828	2.53			2.53	2.236	1.897	2.714
Th1 Pathway		2.668	2.183		2.673	0.688		2.711	2.041
Superpathway of Cholesterol Biosynthesis		-2.449	-2.828		-2			-3.162	-3.162
NF-κB Signaling		3.138	3.922		2.183			2.263	2.466
STAT3 Pathway	2.309	2.714	3.357	-1.633		0.277	0.632	0.832	2.236
Interferon Signaling	2.828		2.646		2.236	1.667	2.449	1.134	1.897
Estrogen-mediated S-phase Entry	-1.633		-2.236			-2.121	-2.121		-2.121
Production of Nitric Oxide and Reactive Oxygen Species in Macrophages	3.638	3.9	3.674					2.887
IL-6 Signaling	3.207	2.111	2.668				1.897	1.877	2.887
TREM1 Signaling	1.667	3	3.153	1.342	2.121	2.309		1.5	1.698
Fcγ Receptor-mediated Phagocytosis in Macrophages and Monocytes	2.53		2.138		1.265	1.886		2.683	2.985
Toll-like Receptor Signaling	2.236	2.333	2.53	NaN		1.414	2.236	1.941
Cdc42 Signaling		2.309	2.324		1.667	3		2.236	1.964
Type I Diabetes Mellitus Signaling		2.714	2.5		2.646	1.387	0	1.414	2.357
Role of NFAT in Regulation of the Immune Response		3.9	3.13		2.5			2.414
tRNA Charging					-3.162	-2.646		-3.742	-4.359
Purine Nucleotides De Novo Biosynthesis II			NaN	NaN	-2.236	-2.236	NaN	-2	-2.449
Cholesterol Biosynthesis I		-2	-2.236					-2.646	-2.646
Cholesterol Biosynthesis II (via 24,25-dihydrolanosterol)		-2	-2.236					-2.646	-2.646
Cholesterol Biosynthesis III (via Desmosterol)		-2	-2.236					-2.646	-2.646
Cyclins and Cell Cycle Regulation	-1		-1.897			-2.53	-2.333		-2.183
Neuroinflammation Signaling Pathway		4.491	4.116		1.964		1.886	3
Tec Kinase Signaling		2.309	3		2.53			1.886
LXR/RXR Activation		-2.309	-2.183	0.447				-2.5
Eicosanoid Signaling		2.236			NaN			2.646	2.333
Superpathway of Methionine Degradation					-2.449			-2.828	-3
iCOS-iCOSL Signaling in T Helper Cells		2.53	1.265		2.887	1.897		2.524
Cell Cycle: G2/M DNA Damage Checkpoint Regulation	2.496		2		0.447	-0.333	1.508	0.302	0.894
Salvage Pathways of Pyrimidine Ribonucleotides	1.387	3	2.138				0.277		1.706
Osteoarthritis Pathway	2.5	2	1.964	0.378			0.277	0.365	0.343
CD27 Signaling in Lymphocytes	2.449		2.121			0.816
IL-17A Signaling in Gastric Cells	2		2.236
p38 MAPK Signaling	2.714	2.121						1.941
HMGB1 Signaling		2.333	2.673				1.265
Cardiac Hypertrophy Signaling (Enhanced)		3.333	3.727
PKCθ Signaling in T Lymphocytes		2.887	2.828		1.941			1.964
Cytotoxic T Lymphocyte-mediated Apoptosis of Target Cells		2.236	1.89		2.449	1.89	NaN	1.667	1.667
cAMP-mediated signaling		2.985			-0.471			2	0.649
Role of Pattern Recognition Receptors in Recognition of Bacteria and Viruses		2.309	2.5		1.134	1.155			1.606
Oxidative Phosphorylation				4.69		5.477
Inflammasome pathway		2.236	2.121					0.816	1.89
Mitotic Roles of Polo-Like Kinase	-0.775		-1.732				-1.265		-2.183
Role of BRCA1 in DNA Damage Response	-1		-1.604			-0.832	-0.577	-1.897	-2.4
IL-8 Signaling	1.964	2.558	1.877				1.5	1.89	1.715
NER Pathway	-0.707					-0.577	-0.707		-2.357
ERK5 Signaling	2.121							0	1.291
PPAR Signaling	-2.714		-1.604					0	-1.706
TNFR2 Signaling	2	0	0					-0.378	0.378
RANK Signaling in Osteoclasts	2.53	1.89	1.941
4-1BB Signaling in T Lymphocytes	2		1.633			1.342			1.134
Leukotriene Biosynthesis	NaN								2.449
Role of CHK Proteins in Cell Cycle Checkpoint Control	2.236					-0.333	1.134		-0.832
Acute Phase Response Signaling	2.309			1.667			1.732
RhoA Signaling	2.53								0.626
Corticotropin Releasing Hormone Signaling					-2.111
MIF Regulation of Innate Immunity		2.236				1.667	1.633		1.897
Regulation of Actin-based Motility by Rho						3.207
Leukocyte Extravasation Signaling		2.673						1.46
Colorectal Cancer Metastasis Signaling		2.828			1.213		1.941	1.671	1.622
Methionine Degradation I (to Homocysteine)									-2.449
B Cell Receptor Signaling		2.111			1.155			0.962
Hypoxia Signaling in the Cardiovascular System						2.449		0.816
FAT10 Cancer Signaling Pathway		2.449						0.707	1.508
PI3K Signaling in B Lymphocytes				0.378	0.277	2.668		-0.229
OX40 Signaling Pathway		1.633	2.121		0.816	0.632			1
CD28 Signaling in T Helper Cells		0.632	0.577		1	2.138		1.147	1.213
3-phosphoinositide Degradation		2.309						1.46	0.378
3-phosphoinositide Biosynthesis		2						1.671	0.333
Ephrin Receptor Signaling								2.683
Oleate Biosynthesis II (Animals)						NaN			-2
Glutaryl-CoA Degradation					-1				-2.236
Leucine Degradation I									-2
