# Supplementary material for: Early changes in gene expression profiles in AML patients during induction chemotherapy
Source: BMC Genomics. 2022 Nov 14;23:752. doi: 10.1186/s12864-022-08960-4 (PMC9664790; doi:10.1186/s12864-022-08960-4)
Supplement: Supplementary file 3 — Additional file 3. [file 12864_2022_8960_MOESM3_ESM.xlsx]

## Sheet: Blad1
			Additional file 3.
			Summary statistics from MultiQC.											Calculations for duplication rate, included vs. excluded samples
Sample Name	% Assigned	M Assigned	% Aligned	M Aligned	% Trimmed	% Dups	% GC	Length	% Failed	M Seqs				Included samples (dups %)				Excluded samples (dups %)
1 (baseline)	80.9%	14.9	89.6%	17.1	0.6%	48.7%	0.49	101 bp	0.09	19.2				1 (baseline)		0.487		6 (baseline)		82.9%
1 (24h)	75.7%	13.5	87.2%	16.3	0.7%	37.0%	0.48	101 bp	0.09	18.8				1 (24h)		0.37		6 (24h)		71.9%
1 (48h)	78.0%	15.0	90.8%	17.5	1.2%	40.5%	0.48	101 bp	0.09	19.4				1 (48h)		0.405		10 (baseline)		66.8%
2 (baseline)	80.6%	14.8	90.6%	17.0	1.4%	41.4%	0.49	101 bp	0.09	18.9				2 (baseline)		0.414		10 (24h)		61.2%
2 (24h)	85.4%	13.6	88.8%	14.8	0.8%	45.2%	0.48	101 bp	0.18	16.9				2 (24h)		0.452
2 (48h)	84.0%	13.6	85.1%	15.1	2.2%	44.8%	0.48	101 bp	0	17.9				2 (48h)		0.448
3 (baseline)	80.6%	13.9	89.6%	15.7	0.6%	48.2%	0.48	101 bp	0.09	17.6				3 (baseline)		0.482
3 (24h)	79.7%	14.5	90.7%	16.6	1.2%	49.3%	0.49	101 bp	0.09	18.3				3 (24h)		0.493
3 (48h)	80.6%	12.8	82.9%	14.7	0.7%	38.2%	0.49	101 bp	0.09	17.9				3 (48h)		0.382
4 (baseline)	83.5%	16.4	88.0%	18.1	1.7%	42.1%	0.49	101 bp	0	20.7				4 (baseline)		0.421
4 (24h)	78.0%	14.3	90.0%	16.8	1.5%	39.8%	0.47	101 bp	0.09	18.7				4 (24h)		0.398
4 (48h)	80.7%	14.1	88.9%	16.1	0.6%	42.8%	0.48	101 bp	0	18.2				4 (48h)		0.428
5 (baseline)	80.6%	17.1	89.5%	19.4	0.7%	44.9%	0.49	101 bp	0	21.8				5 (baseline)		0.449
5 (24h)	80.1%	11.6	87.5%	13.4	0.8%	47.0%	0.48	101 bp	0	15.4				5 (24h)		0.47
5 (48h)	80.3%	15.7	84.7%	18.0	0.9%	52.8%	0.5	101 bp	0.18	21.5				5 (48h)		0.528
6 (baseline)	25.0%	7.9	47.7%	8.4	0.6%	82.9%	0.57	101 bp	0.36	17.8				7 (baseline)		0.663
6 (24h)	23.7%	10.9	48.5%	12.5	0.6%	71.9%	0.57	101 bp	0.27	25.9				7 (24h)		0.443
7 (baseline)	75.8%	27.4	86.0%	32.4	2.4%	66.3%	0.46	101 bp	0.09	38.4				7 (48h)		0.461
7 (24h)	75.2%	14.7	85.1%	18.0	2.3%	44.3%	0.49	101 bp	0	21.3				8 (baseline)		0.43
7 (48h)	69.6%	13.2	78.7%	17.3	1.6%	46.1%	0.46	101 bp	0.09	22.5				8 (24h)		0.429
8 (baseline)	75.8%	15.8	79.6%	18.1	3.1%	43.0%	0.47	101 bp	0.09	23.1				8 (48h)		0.47
8 (24h)	76.6%	14.5	79.5%	16.5	3.1%	42.9%	0.49	101 bp	0.09	21.1				9 (baseline)		0.448
8 (48h)	75.4%	15.0	85.2%	17.1	0.7%	47.0%	0.49	101 bp	0	20.2				9 (24h)		0.563
9 (baseline)	78.5%	16.4	88.5%	18.9	0.7%	44.8%	0.49	101 bp	0	21.5				9 (48h)		0.528
9 (24h)	80.5%	17.9	88.5%	20.0	1.4%	56.3%	0.49	101 bp	0.09	22.7
9 (48h)	70.7%	13.5	82.2%	15.4	1.0%	52.8%	0.48	101 bp	0.09	18.9				Mean baseline		0.47425
10 (baseline)	45.1%	10.6	67.4%	12.1	1.0%	66.8%	0.55	101 bp	0.27	18.1					std dev	0.0754979
10 (24h)	57.6%	22.3	78.9%	26.1	1.2%	61.2%	0.49	101 bp	0.18	33.3					95% CI	0.0523164
														Mean 24h		0.45225
															std dev	0.0554251
															95% CI	0.0384069
														Mean 48h		0.45625
															std dev	0.0493881
															95% CI	0.0342236
														Medel overall		0.460917
															std dev	0.0618755
															95% CI	0.0247549
