# Supplementary material for: Early changes in gene expression profiles in AML patients during induction chemotherapy
Source: BMC Genomics. 2022 Nov 14;23:752. doi: 10.1186/s12864-022-08960-4 (PMC9664790; doi:10.1186/s12864-022-08960-4)
Supplement: Supplementary file 4 — Additional file 4. [file 12864_2022_8960_MOESM4_ESM.xlsx]

## Sheet: 24 vs base CR
Ingenuity Canonical Pathways	-log(p-value)	Ratio	z-score	Molecules
Oxidative Phosphorylation	15.5	0.212	4.69	NDUFA4,NDUFB4,COX6B1,COX7B,ATP5PD,COX6C,COX5B,MT-ND4,MT-ND4L,NDUFA1,ATP5F1E,UQCRB,NDUFS5,MT-ND1,MT-CYB,NDUFA6,COX5A,COX7A2,NDUFA12,UQCRFS1,MT-ND3,ATP5ME
Mitochondrial Dysfunction	12.1	0.139	NaN	NDUFA4,NDUFB4,COX6B1,COX7B,ATP5PD,COX6C,COX5B,MT-ND4,DHODH,MT-ND4L,NDUFA1,ATP5F1E,UQCRB,NDUFS5,MT-ND1,MT-CYB,NDUFA6,COX5A,COX7A2,NDUFA12,UQCRFS1,MT-ND3,ATP5ME
Sirtuin Signaling Pathway	8.02	0.0848	-1.886	NDUFA4,HIST1H1C,CXCL8,NDUFB4,GADD45B,POLR1A,POLR1B,MT-ND4,HIF1A,MT-ND4L,NDUFA1,ATP5F1E,NDUFS5,MT-ND1,JUN,H3F3A/H3F3B,WRN,MT-CYB,NDUFA6,H1FX,NDUFA12,UQCRFS1,MAP1LC3B,MT-ND3
Iron homeostasis signaling pathway	5.36	0.0992	NaN	HBG2,FTL,ATP6V1F,HBD,ALAS2,SLC40A1,ISCU,HIF1A,SMAD5,BMP6,CIAO2B,SKP1,FTH1
5-aminoimidazole Ribonucleotide Biosynthesis I	2.88	0.667	NaN	PFAS,PPAT
Purine Nucleotides De Novo Biosynthesis II	2.86	0.273	NaN	PAICS,PFAS,PPAT
Acute Phase Response Signaling	2.32	0.0562	1.667	SOCS3,IL18,FTL,JUN,RRAS,OSM,SOCS2,SERPINA1,SERPINE1,C2
Hepatic Fibrosis / Hepatic Stellate Cell Activation	2.25	0.0549	NaN	CXCL8,LY96,TIMP1,COL23A1,HGF,IGF1R,COL24A1,SERPINE1,CCR7,MMP9
Complement System	2.16	0.111	1	CFD,CD55,C1QA,C2
EIF2 Signaling	2.08	0.0493	0.707	EIF1,RPL36AL,RPS13,ATF5,RRAS,RPS27L,IGF1R,RPL39,RPL21,HSPA5,RPL38
Communication between Innate and Adaptive Immune Cells	1.98	0.069	NaN	CXCL8,IL18,IL12A,FCER1G,CD86,CCR7
Airway Pathology in Chronic Obstructive Pulmonary Disease	1.94	0.25	NaN	CXCL8,MMP9
IGF-1 Signaling	1.92	0.0603	-0.816	SOCS3,JUN,RRAS,IGF1R,SOCS2,IGFBP7,GRB10
Renal Cell Carcinoma Signaling	1.89	0.0659	NaN	JUN,RRAS,HGF,HIF1A,UBC,ELOC
LXR/RXR Activation	1.83	0.0579	0.447	LY96,IL18,MYLIP,LPL,SERPINA1,CLU,MMP9
TREM1 Signaling	1.79	0.0714	1.342	CXCL8,IL18,NLRC3,CD86,FCGR2B
Atherosclerosis Signaling	1.76	0.056	NaN	PLA2G4A,CXCL8,IL18,LPL,SERPINA1,CLU,MMP9
Methylthiopropionate Biosynthesis	1.67	1	NaN	ADI1
Assembly of RNA Polymerase II Complex	1.67	0.08	NaN	TAF4B,GTF2A2,POLR2J,TAF10
Toll-like Receptor Signaling	1.67	0.0667	NaN	IL18,LY96,JUN,IL12A,UBC
Assembly of RNA Polymerase I Complex	1.66	0.182	NaN	POLR1A,POLR1B
B Cell Development	1.64	0.103	NaN	IL7R,SPN,CD86
PI3K Signaling in B Lymphocytes	1.61	0.0522	0.378	JUN,CD180,ATF5,PDIA3,RRAS,ITPR1,FCGR2B
Granulocyte Adhesion and Diapedesis	1.61	0.0485	NaN	CXCL16,CXCL8,IL18,CLDN19,MMP14,CXCL2,HRH4,MMP9
STAT3 Pathway	1.6	0.0519	-1.633	IL7R,SOCS3,RRAS,HGF,IGF1R,SOCS2,BMP6
Cell Cycle Control of Chromosomal Replication	1.51	0.0714	NaN	MCM6,MCM2,CDK6,MCM4
Altered T Cell and B Cell Signaling in Rheumatoid Arthritis	1.5	0.0602	NaN	IL18,IL12A,RELB,FCER1G,CD86
Osteoarthritis Pathway	1.49	0.0437	0.378	S1PR3,CXCL8,HDAC4,ANXA5,SMAD5,HIF1A,MYBBP1A,HTRA1,MMP9
DNA Double-Strand Break Repair by Non-Homologous End Joining	1.46	0.143	NaN	WRN,LIG4
Coagulation System	1.42	0.0857	NaN	SERPINA1,PLAU,SERPINE1
Glioma Invasiveness Signaling	1.41	0.0568	-0.447	TIMP1,RRAS,CD44,PLAU,MMP9
Huntington's Disease Signaling	1.39	0.0402	0.447	JUN,HDAC4,CLTB,IGF1R,POLR2J,ITPR1,GNG5,HSPA5,UBC,ATP5F1E
Crosstalk between Dendritic Cells and Natural Killer Cells	1.39	0.0562	NaN	CD209,IL18,IL12A,CD86,CCR7
Uridine-5'-phosphate Biosynthesis	1.38	0.5	NaN	CAD
Hereditary Breast Cancer Signaling	1.36	0.0461	NaN	HDAC4,GADD45B,RRAS,CDK6,POLR2J,BLM,UBC
Dendritic Cell Maturation	1.34	0.043	0.816	IL18,IL12A,PDIA3,RELB,FCER1G,CD86,FCGR2B,CCR7
Inhibition of Matrix Metalloproteases	1.34	0.0789	NaN	TIMP1,MMP14,MMP9
Granzyme A Signaling	1.31	0.118	NaN	HIST1H1C,H1FX
Remodeling of Epithelial Adherens Junctions	1.29	0.0606	1	RAB5C,ARPC5L,HGF,ARPC3
Cell Cycle: G1/S Checkpoint Regulation	1.29	0.0606	NaN	CCNE1,HDAC4,CDK6,SKP1
Rac Signaling	1.28	0.0476	2.449	JUN,ARPC5L,RRAS,CD44,BRK1,ARPC3
Role of Pattern Recognition Receptors in Recognition of Bacteria and Viruses	1.27	0.044	NaN	CXCL8,IL18,IL12A,OSM,MAVS,C1QA,RIPK2
HIF1Î± Signaling	1.27	0.0472	NaN	JUN,RRAS,MMP14,HIF1A,ELOC,MMP9
Systemic Lupus Erythematosus Signaling	1.26	0.0395	NaN	IL18,JUN,RRAS,SNRPB2,FCER1G,CD86,LSM3,FCGR2B,HNRNPC
Role of Hypercytokinemia/hyperchemokinemia in the Pathogenesis of Influenza	1.25	0.0732	NaN	CXCL8,IL18,IL12A
CD28 Signaling in T Helper Cells	1.24	0.0465	1.342	JUN,ARPC5L,FCER1G,ARPC3,CD86,ITPR1
IL-10 Signaling	1.23	0.058	NaN	SOCS3,IL18,JUN,FCGR2B
T Helper Cell Differentiation	1.23	0.058	NaN	IL18,IL12A,FCER1G,CD86
MIF Regulation of Innate Immunity	1.23	0.0714	NaN	PLA2G4A,LY96,JUN
Hematopoiesis from Pluripotent Stem Cells	1.23	0.0714	NaN	CXCL8,IL12A,FCER1G
GADD45 Signaling	1.22	0.105	NaN	CCNE1,GADD45B
Putrescine Degradation III	1.22	0.105	NaN	ALDH1B1,SAT2
S-methyl-5-thio-Î±-D-ribose 1-phosphate Degradation	1.21	0.333	NaN	ADI1
Ascorbate Recycling (Cytosolic)	1.21	0.333	NaN	GSTO1
Methionine Salvage II (Mammalian)	1.21	0.333	NaN	MTR
Inosine-5'-phosphate Biosynthesis II	1.21	0.333	NaN	PAICS
Oncostatin M Signaling	1.2	0.0698	NaN	RRAS,OSM,PLAU
PPAR Signaling	1.2	0.0495	-0.447	IL18,JUN,RRAS,SNW1,SCAND1
Graft-versus-Host Disease Signaling	1.18	0.0682	NaN	IL18,FCER1G,CD86
Pyrimidine Ribonucleotides De Novo Biosynthesis	1.18	0.0682	NaN	RAD54L,CAD,BLM
NRF2-mediated Oxidative Stress Response	1.18	0.0396	2.236	FTL,JUN,MGST2,RRAS,DNAJB11,JUND,GSTO1,FTH1
Hypoxia Signaling in the Cardiovascular System	1.18	0.0556	NaN	JUN,UBE2M,SUMO1,HIF1A
Glucocorticoid Receptor Signaling	1.17	0.0346	NaN	TAF4B,GTF2A2,CXCL8,JUN,RRAS,SUMO1,POLR2J,PLAU,TAF10,HSPA5,SERPINE1,KRT10
Aryl Hydrocarbon Receptor Signaling	1.14	0.0438	NaN	ALDH1B1,CCNE1,JUN,MGST2,CDK6,GSTO1
Clathrin-mediated Endocytosis Signaling	1.13	0.0386	NaN	AP3S1,RAB5C,ARPC5L,CLTB,ARPC3,SERPINA1,UBC,CLU
HMGB1 Signaling	1.12	0.0405	1.633	CXCL8,IL18,IL12A,JUN,RRAS,OSM,SERPINE1
IL-9 Signaling	1.11	0.0638	NaN	SOCS3,SOCS2,BCL3
Type I Diabetes Mellitus Signaling	1.11	0.0467	NaN	SOCS3,IL12A,FCER1G,SOCS2,CD86
IL-8 Signaling	1.09	0.0379	1.414	CXCL8,JUN,ANGPT1,RRAS,GNG5,MMP9,MYL12B,CSTB
Agranulocyte Adhesion and Diapedesis	1.09	0.0398	NaN	CXCL16,CXCL8,IL18,MMP14,CLDN19,CXCL2,MMP9
Arsenate Detoxification I (Glutaredoxin)	1.09	0.25	NaN	GSTO1
Pentose Phosphate Pathway (Oxidative Branch)	1.09	0.25	NaN	H6PD
Spermine and Spermidine Degradation I	1.09	0.25	NaN	SAT2
Î±-tocopherol Degradation	1.09	0.25	NaN	CYP4F3
Glutathione Redox Reactions II	1.09	0.25	NaN	PDIA3
Glioblastoma Multiforme Signaling	1.08	0.0395	-0.447	CCNE1,WNT10B,RRAS,PDIA3,CDK6,IGF1R,ITPR1
Thyroid Cancer Signaling	1.05	0.06	NaN	CXCL8,RRAS,RET
Cyclins and Cell Cycle Regulation	1.04	0.05	NaN	CCNE1,HDAC4,CDK6,SKP1
Lipid Antigen Presentation by CD1	1.04	0.0833	NaN	PDIA3,FCER1G
Tryptophan Degradation III (Eukaryotic)	1.04	0.0833	NaN	CA1,KYNU
Th1 and Th2 Activation Pathway	1.03	0.0385	NaN	SOCS3,IL18,JUN,IL12A,GFI1,S1PR1,CD86
Th2 Pathway	1.02	0.0405	1.342	SOCS3,JUN,IL12A,GFI1,S1PR1,CD86
IL-17A Signaling in Gastric Cells	1.01	0.08	NaN	CXCL8,JUN
Role of JAK family kinases in IL-6-type Cytokine Signaling	1.01	0.08	NaN	SOCS3,OSM
Glutathione-mediated Detoxification	1.01	0.08	NaN	MGST2,GSTO1
Role of Cytokines in Mediating Communication between Immune Cells	1.01	0.0577	NaN	CXCL8,IL18,IL12A
BMP signaling pathway	1	0.0482	0	JUN,RRAS,SMAD5,BMP6
Tetrapyrrole Biosynthesis II	0.991	0.2	NaN	ALAS2
Antiproliferative Role of TOB in T Cell Signaling	0.983	0.0769	NaN	CCNE1,SKP1
Role of NFAT in Regulation of the Immune Response	0.947	0.0366	2.236	JUN,RRAS,FCER1G,CD86,ITPR1,GNG5,FCGR2B
GDNF Family Ligand-Receptor Interactions	0.943	0.046	NaN	JUN,RRAS,ITPR1,RET
RhoA Signaling	0.939	0.0413	1	NRP2,ARPC5L,IGF1R,ARPC3,MYL12B
Th17 Activation Pathway	0.932	0.0455	1	SOCS3,IL12A,FCER1G,HIF1A
Chondroitin and Dermatan Biosynthesis	0.917	0.167	NaN	CSGALNACT1
Glycogen Biosynthesis II (from UDP-D-Glucose)	0.917	0.167	NaN	GYG1
GÎ±i Signaling	0.896	0.04	-0.447	S1PR3,RRAS,RGS10,S1PR1,GNG5
G Protein Signaling Mediated by Tubby	0.876	0.0667	NaN	TUB,GNG5
PCP pathway	0.87	0.05	NaN	JUN,WNT10B,JUND
Prolactin Signaling	0.857	0.0426	0	SOCS3,JUN,RRAS,SOCS2
Tryptophan Degradation to 2-amino-3-carboxymuconate Semialdehyde	0.857	0.143	NaN	KYNU
JAK/Stat Signaling	0.857	0.0426	0	SOCS3,JUN,RRAS,SOCS2
Cdc42 Signaling	0.854	0.0388	2.236	JUN,ARPC5L,FCER1G,ARPC3,MYL12B
Apelin Endothelial Signaling Pathway	0.854	0.0388	1.342	JUN,HDAC4,ANGPT1,RRAS,HIF1A
fMLP Signaling in Neutrophils	0.836	0.0382	1.342	ARPC5L,RRAS,ARPC3,ITPR1,GNG5
Axonal Guidance Signaling	0.833	0.029	NaN	ADAMTS7,WNT10B,NRP2,RRAS,PDIA3,ARPC5L,MMP14,ARPC3,LNPEP,BMP6,GNG5,MMP9,MYL12B,SEMA7A
IL-17 Signaling	0.833	0.0417	NaN	CXCL8,JUN,RRAS,TIMP1
Bladder Cancer Signaling	0.833	0.0417	NaN	CXCL8,RRAS,MMP14,MMP9
Inhibition of Angiogenesis by TSP1	0.833	0.0625	NaN	JUN,MMP9
Role of JAK2 in Hormone-like Cytokine Signaling	0.833	0.0625	NaN	SOCS3,SOCS2
TGF-Î² Signaling	0.833	0.0417	1	JUN,RRAS,SMAD5,SERPINE1
Adipogenesis pathway	0.824	0.0379	NaN	HDAC4,WNT10B,LPL,SMAD5,HIF1A
Phospholipase C Signaling	0.815	0.0325	0.816	PLA2G4A,HDAC4,RRAS,FCER1G,ITPR1,GNG5,FCGR2B,MYL12B
Regulation of Cellular Mechanics by Calpain Protease	0.812	0.0469	NaN	CCNE1,RRAS,CDK6
Xenobiotic Metabolism Signaling	0.812	0.0316	NaN	ALDH1B1,FTL,HDAC4,MGST2,RRAS,SUMO1,SNW1,GSTO1,SCAND1
Cardiac Hypertrophy Signaling (Enhanced)	0.807	0.0287	0.535	IL7R,CXCL8,IL18,JUN,HDAC4,IL12A,WNT10B,PDE3B,PDIA3,RRAS,IGF1R,OSM,ITPR1,GNG5
MIF-mediated Glucocorticoid Regulation	0.79	0.0588	NaN	PLA2G4A,LY96
CTLA4 Signaling in Cytotoxic T Lymphocytes	0.788	0.04	NaN	CLTB,FCER1G,TRAT1,CD86
Estrogen Receptor Signaling	0.78	0.0365	NaN	TAF4B,H3F3A/H3F3B,RRAS,POLR2J,TAF10
NER Pathway	0.767	0.0392	NaN	POLE4,H3F3A/H3F3B,LIG4,POLR2J
IL-6 Signaling	0.762	0.036	1.342	SOCS3,CXCL8,IL18,JUN,RRAS
Heme Biosynthesis II	0.757	0.111	NaN	ALAS2
Folate Transformations I	0.757	0.111	NaN	MTR
Interferon Signaling	0.752	0.0556	NaN	IFITM3,IFI6
Hepatic Cholestasis	0.75	0.0337	NaN	CXCL8,IL18,LY96,JUN,IL12A,OSM
Ceramide Signaling	0.745	0.0385	0	S1PR3,JUN,RRAS,S1PR1
Actin Nucleation by ARP-WASP Complex	0.73	0.0429	NaN	RRAS,ARPC5L,ARPC3
Caveolar-mediated Endocytosis Signaling	0.719	0.0423	NaN	CD55,RAB5C,FLOT1
Human Embryonic Stem Cell Pluripotency	0.719	0.0347	NaN	S1PR3,WNT10B,S1PR1,SMAD5,BMP6
Calcium Transport I	0.714	0.1	NaN	ANXA5
Protein Kinase A Signaling	0.71	0.0286	0.632	HIST1H1C,PTPRU,H3F3A/H3F3B,PDE3B,PTPRO,PDIA3,H1FX,ITPR1,GNG5,MYL12B,AKAP1
T Cell Exhaustion Signaling Pathway	0.706	0.0326	-0.447	JUN,IL12A,RRAS,FCER1G,CD86,EOMES
IL-12 Signaling and Production in Macrophages	0.701	0.0342	NaN	IL18,JUN,IL12A,SERPINA1,CLU
cAMP-mediated signaling	0.701	0.0312	-1.633	S1PR3,PDE3B,PKIB,RGS10,HTR7,S1PR1,AKAP1
Protein Ubiquitination Pathway	0.688	0.0301	NaN	PSMC1,SACS,UBE2M,DNAJB11,SKP1,HSPA5,UBC,ELOC
Pentose Phosphate Pathway	0.678	0.0909	NaN	H6PD
p53 Signaling	0.66	0.0354	NaN	GADD45B,JUN,HIF1A,TP53I3
SAPK/JNK Signaling	0.652	0.0351	2	JUN,RRAS,FCER1G,GNG5
Apelin Cardiomyocyte Signaling Pathway	0.652	0.0351	NaN	PDIA3,ITPR1,HIF1A,MYL12B
Autoimmune Thyroid Disease Signaling	0.65	0.0476	NaN	FCER1G,CD86
Pyrimidine Ribonucleotides Interconversion	0.65	0.0476	NaN	RAD54L,BLM
Role of JAK1 and JAK3 in Î³c Cytokine Signaling	0.629	0.038	NaN	IL7R,SOCS3,RRAS
Cholecystokinin/Gastrin-mediated Signaling	0.625	0.0342	1	IL18,JUN,RRAS,ITPR1
iNOS Signaling	0.622	0.0455	NaN	LY96,JUN
Role of IL-17A in Psoriasis	0.614	0.0769	NaN	CXCL8
NAD biosynthesis II (from tryptophan)	0.614	0.0769	NaN	KYNU
Leukotriene Biosynthesis	0.614	0.0769	NaN	MGST2
iCOS-iCOSL Signaling in T Helper Cells	0.6	0.0333	NaN	FCER1G,TRAT1,CD86,ITPR1
Virus Entry via Endocytic Pathways	0.593	0.0331	NaN	AP3S1,CD55,RRAS,CLTB
HIPPO signaling	0.578	0.0357	NaN	CD44,SMAD5,SKP1
Adrenomedullin signaling pathway	0.57	0.0293	1.633	ADM,IL18,PDIA3,RRAS,ITPR1,HIF1A
Allograft Rejection Signaling	0.567	0.0417	NaN	FCER1G,CD86
FXR/RXR Activation	0.562	0.032	NaN	IL18,LPL,SERPINA1,CLU
Growth Hormone Signaling	0.561	0.0349	NaN	SOCS3,IGF1R,SOCS2
Histamine Degradation	0.561	0.0667	NaN	ALDH1B1
Vitamin-C Transport	0.561	0.0667	NaN	GSTO1
Cellular Effects of Sildenafil (Viagra)	0.554	0.0317	NaN	PDIA3,PDE3B,ITPR1,MYL12B
Leukocyte Extravasation Signaling	0.553	0.0288	0	SPN,TIMP1,CLDN19,MMP14,CD44,MMP9
Leptin Signaling in Obesity	0.551	0.0345	NaN	SOCS3,PDIA3,PDE3B
Regulation of Actin-based Motility by Rho	0.542	0.0341	NaN	ARPC5L,ARPC3,MYL12B
Non-Small Cell Lung Cancer Signaling	0.542	0.0341	NaN	RRAS,CDK6,ITPR1
IL-7 Signaling Pathway	0.542	0.0341	NaN	IL7R,JUN,HGF
LPS/IL-1 Mediated Inhibition of RXR Function	0.541	0.0286	NaN	ALDH1B1,IL18,LY96,JUN,MGST2,GSTO1
Glutaryl-CoA Degradation	0.538	0.0625	NaN	CA1
Estrogen-Dependent Breast Cancer Signaling	0.535	0.0337	NaN	JUN,RRAS,IGF1R
Aldosterone Signaling in Epithelial Cells	0.533	0.0294	NaN	SACS,PDIA3,DNAJB11,ITPR1,HSPA5
Factors Promoting Cardiogenesis in Vertebrates	0.526	0.0333	NaN	CCNE1,SMAD5,BMP6
Role of NANOG in Mammalian Embryonic Stem Cell Pluripotency	0.52	0.0305	NaN	WNT10B,RRAS,SMAD5,BMP6
UVC-Induced MAPK Signaling	0.52	0.0385	NaN	JUN,RRAS
Erythropoietin Signaling	0.517	0.033	NaN	SOCS3,JUN,RRAS
Oxidative Ethanol Degradation III	0.516	0.0588	NaN	ALDH1B1
Sperm Motility	0.514	0.0279	NaN	PLA2G4A,PDIA3,IGF1R,KIT,ITPR1,RET
Th1 Pathway	0.513	0.0303	0	SOCS3,IL18,IL12A,CD86
GP6 Signaling Pathway	0.513	0.0303	-1	COL23A1,FCER1G,COL24A1,ITPR1
CCR5 Signaling in Macrophages	0.509	0.0326	NaN	JUN,FCER1G,GNG5
Nur77 Signaling in T Lymphocytes	0.509	0.0377	NaN	FCER1G,CD86
Î±-Adrenergic Signaling	0.5	0.0323	NaN	RRAS,ITPR1,GNG5
Thrombin Signaling	0.499	0.0275	0	PDIA3,RRAS,ITPR1,GNG5,GATA2,MYL12B
Transcriptional Regulatory Network in Embryonic Stem Cells	0.498	0.037	NaN	H3F3A/H3F3B,EOMES
Differential Regulation of Cytokine Production in Macrophages and T Helper Cells by IL-17A and IL-17F	0.495	0.0556	NaN	IL12A
Fatty Acid Î±-oxidation	0.495	0.0556	NaN	ALDH1B1
FAT10 Signaling Pathway	0.495	0.0556	NaN	MAP1LC3B
PPARÎ±/RXRÎ± Activation	0.492	0.0282	-1	JUN,PDIA3,RRAS,LPL,BCL3
RhoGDI Signaling	0.492	0.0282	-2	ARPC5L,CD44,ARPC3,GNG5,MYL12B
CCR3 Signaling in Eosinophils	0.487	0.0294	NaN	PLA2G4A,RRAS,ITPR1,GNG5
OX40 Signaling Pathway	0.487	0.0364	NaN	JUN,FCER1G
Ephrin Receptor Signaling	0.487	0.0281	2	ANGPT1,ARPC5L,RRAS,ARPC3,GNG5
ATM Signaling	0.478	0.0312	NaN	JUN,GADD45B,BLM
CXCR4 Signaling	0.475	0.0278	1.342	JUN,RRAS,ITPR1,GNG5,MYL12B
DNA damage-induced 14-3-3Ïƒ Signaling	0.475	0.0526	NaN	CCNE1
Cardiac Î²-adrenergic Signaling	0.467	0.0288	NaN	PDE3B,PKIB,GNG5,AKAP1
Synaptic Long Term Depression	0.46	0.0273	-0.447	PLA2G4A,PDIA3,RRAS,IGF1R,ITPR1
Role of NFAT in Cardiac Hypertrophy	0.46	0.0265	0.447	HDAC4,PDIA3,RRAS,IGF1R,ITPR1,GNG5
Tryptophan Degradation X (Mammalian, via Tryptamine)	0.457	0.05	NaN	ALDH1B1
Inflammasome pathway	0.457	0.05	NaN	IL18
HER-2 Signaling in Breast Cancer	0.456	0.0303	NaN	CCNE1,RRAS,CDK6
VEGF Family Ligand-Receptor Interactions	0.456	0.0303	NaN	PLA2G4A,NRP2,RRAS
Role of Macrophages, Fibroblasts and Endothelial Cells in Rheumatoid Arthritis	0.452	0.0254	NaN	SOCS3,CXCL8,IL18,JUN,WNT10B,RRAS,PDIA3,OSM
Actin Cytoskeleton Signaling	0.45	0.0263	2.449	ARPC5L,RRAS,BRK1,ARPC3,TMSB10/TMSB4X,MYL12B
P2Y Purigenic Receptor Signaling Pathway	0.45	0.0282	2	JUN,PDIA3,RRAS,GNG5
TR/RXR Activation	0.449	0.03	NaN	PDE3B,BCL3,HIF1A
Ethanol Degradation IV	0.44	0.0476	NaN	ALDH1B1
Endoplasmic Reticulum Stress Pathway	0.44	0.0476	NaN	HSPA5
RAR Activation	0.439	0.0267	NaN	JUN,RELB,SNW1,SMAD5,SCAND1
Calcium-induced T Lymphocyte Apoptosis	0.439	0.0333	NaN	FCER1G,ITPR1
NF-ÎºB Signaling	0.439	0.0267	1.342	IL18,RRAS,RELB,IGF1R,FCER1G
IL-23 Signaling Pathway	0.439	0.0333	NaN	SOCS3,HIF1A
Role of Osteoblasts, Osteoclasts and Chondrocytes in Rheumatoid Arthritis	0.437	0.026	NaN	IL18,JUN,WNT10B,MMP14,SMAD5,BMP6
Activation of IRF by Cytosolic Pattern Recognition Receptors	0.429	0.0328	NaN	JUN,MAVS
Phospholipases	0.429	0.0328	NaN	PLA2G4A,PDIA3
Insulin Receptor Signaling	0.426	0.0274	-1	SOCS3,RRAS,PDE3B,GRB10
Polyamine Regulation in Colon Cancer	0.425	0.0455	NaN	SAT2
Glutathione Redox Reactions I	0.425	0.0455	NaN	MGST2
Apelin Cardiac Fibroblast Signaling Pathway	0.425	0.0455	NaN	SERPINE1
Serotonin Degradation	0.42	0.0323	NaN	ALDH1B1,CSGALNACT1
Differential Regulation of Cytokine Production in Intestinal Epithelial Cells by IL-17A and IL-17F	0.41	0.0435	NaN	IL12A
Antioxidant Action of Vitamin C	0.408	0.0283	NaN	PLA2G4A,PDIA3,GSTO1
Epithelial Adherens Junction Signaling	0.405	0.0267	NaN	ARPC5L,RRAS,HGF,ARPC3
Pyridoxal 5'-phosphate Salvage Pathway	0.403	0.0312	NaN	CDK6,POMK
IL-22 Signaling	0.396	0.0417	NaN	SOCS3
ErbB Signaling	0.396	0.0278	NaN	JUN,RRAS,EREG
Ovarian Cancer Signaling	0.384	0.026	NaN	WNT10B,RRAS,CD44,MMP9
Nitric Oxide Signaling in the Cardiovascular System	0.383	0.0273	NaN	PDE3B,SLC7A1,ITPR1
Endothelin-1 Signaling	0.382	0.0251	0.447	PLA2G4A,JUN,PDIA3,RRAS,ITPR1
CDP-diacylglycerol Biosynthesis I	0.382	0.04	NaN	AGPAT5
3-phosphoinositide Biosynthesis	0.382	0.0251	-0.447	SOCS3,PTPRO,TRAT1,KIT,CD86
Regulation of the Epithelial-Mesenchymal Transition Pathway	0.382	0.0251	NaN	WNT10B,RRAS,HGF,HIF1A,MMP9
VEGF Signaling	0.378	0.027	NaN	EIF1,RRAS,HIF1A
GPCR-Mediated Nutrient Sensing in Enteroendocrine Cells	0.378	0.027	NaN	PDIA3,ITPR1,GNG5
UVB-Induced MAPK Signaling	0.373	0.0294	NaN	JUN,H3F3A/H3F3B
Estrogen-mediated S-phase Entry	0.37	0.0385	NaN	CCNE1
Neuroprotective Role of THOP1 in Alzheimer's Disease	0.366	0.0265	NaN	CFD,HTRA1,MMP9
UVA-Induced MAPK Signaling	0.366	0.0265	NaN	JUN,PDIA3,RRAS
Cardiac Hypertrophy Signaling	0.363	0.0241	1.633	JUN,PDIA3,RRAS,IGF1R,GNG5,MYL12B
Basal Cell Carcinoma Signaling	0.358	0.0286	NaN	WNT10B,BMP6
EGF Signaling	0.358	0.0286	NaN	JUN,ITPR1
Phosphatidylglycerol Biosynthesis II (Non-plastidic)	0.357	0.037	NaN	AGPAT5
Relaxin Signaling	0.356	0.025	NaN	JUN,PDE3B,GNG5,MMP9
Chronic Myeloid Leukemia Signaling	0.355	0.0261	NaN	HDAC4,RRAS,CDK6
GPCR-Mediated Integration of Enteroendocrine Signaling Exemplified by an L Cell	0.344	0.0278	NaN	PDIA3,ITPR1
IL-15 Production	0.339	0.0254	NaN	IGF1R,KIT,RET
p38 MAPK Signaling	0.339	0.0254	NaN	PLA2G4A,IL18,H3F3A/H3F3B
TNFR2 Signaling	0.334	0.0345	NaN	JUN
Ethanol Degradation II	0.334	0.0345	NaN	ALDH1B1
Neuroinflammation Signaling Pathway	0.334	0.0231	1.134	PLA2G4A,CXCL8,IL18,IL12A,JUN,CD86,MMP9
Regulation of eIF4 and p70S6K Signaling	0.333	0.0242	NaN	EIF1,RPS13,RRAS,RPS27L
PKCÎ¸ Signaling in T Lymphocytes	0.333	0.0242	2	JUN,RRAS,FCER1G,CD86
Thrombopoietin Signaling	0.324	0.0267	NaN	JUN,RRAS
eNOS Signaling	0.324	0.024	NaN	AQP3,SLC7A1,ITPR1,HSPA5
IL-2 Signaling	0.324	0.0267	NaN	JUN,RRAS
Colorectal Cancer Metastasis Signaling	0.323	0.0231	0.816	JUN,WNT10B,RRAS,MMP14,GNG5,MMP9
Dopamine Degradation	0.323	0.0333	NaN	ALDH1B1
Agrin Interactions at Neuromuscular Junction	0.318	0.0263	NaN	JUN,RRAS
Cytotoxic T Lymphocyte-mediated Apoptosis of Target Cells	0.313	0.0323	NaN	FCER1G
HGF Signaling	0.313	0.0244	NaN	JUN,RRAS,HGF
GNRH Signaling	0.312	0.0235	1	JUN,RRAS,ITPR1,GNG5
Wnt/Î²-catenin Signaling	0.312	0.0235	NaN	JUN,WNT10B,CD44,UBC
Chemokine Signaling	0.312	0.026	NaN	JUN,RRAS
Apelin Adipocyte Signaling Pathway	0.312	0.026	NaN	MGST2,HIF1A
Glioma Signaling	0.309	0.0242	NaN	RRAS,IGF1R,CDK6
4-1BB Signaling in T Lymphocytes	0.304	0.0312	NaN	JUN
Noradrenaline and Adrenaline Degradation	0.304	0.0312	NaN	ALDH1B1
CREB Signaling in Neurons	0.3	0.0227	NaN	PDIA3,RRAS,POLR2J,ITPR1,GNG5
Synaptic Long Term Potentiation	0.299	0.0238	NaN	PDIA3,RRAS,ITPR1
ErbB2-ErbB3 Signaling	0.299	0.0253	NaN	JUN,RRAS
Endocannabinoid Neuronal Synapse Pathway	0.295	0.0236	NaN	PDIA3,ITPR1,GNG5
Role of BRCA1 in DNA Damage Response	0.294	0.025	NaN	BRIP1,BLM
Myc Mediated Apoptosis Signaling	0.294	0.025	NaN	RRAS,IGF1R
Role of MAPK Signaling in the Pathogenesis of Influenza	0.294	0.025	NaN	PLA2G4A,RRAS
Phagosome Formation	0.287	0.0233	NaN	PDIA3,FCER1G,FCGR2B
DNA Methylation and Transcriptional Repression Signaling	0.286	0.0294	NaN	H3F3A/H3F3B
Fc Epsilon RI Signaling	0.281	0.0231	NaN	PLA2G4A,RRAS,FCER1G
Sphingosine-1-phosphate Signaling	0.277	0.0229	NaN	S1PR3,PDIA3,S1PR1
IL-17A Signaling in Fibroblasts	0.277	0.0286	NaN	JUN
Superpathway of Methionine Degradation	0.277	0.0286	NaN	MTR
Nucleotide Excision Repair Pathway	0.277	0.0286	NaN	POLR2J
Renin-Angiotensin Signaling	0.273	0.0227	NaN	JUN,RRAS,ITPR1
Sertoli Cell-Sertoli Cell Junction Signaling	0.27	0.0221	NaN	JUN,RRAS,CLDN19,SPTA1
Thyroid Hormone Metabolism II (via Conjugation and/or Degradation)	0.269	0.0278	NaN	CSGALNACT1
Cell Cycle Regulation by BTG Family Proteins	0.261	0.027	NaN	CCNE1
Androgen Signaling	0.261	0.0222	NaN	JUN,POLR2J,GNG5
Superpathway of Inositol Phosphate Compounds	0.258	0.0215	-0.447	SOCS3,PTPRO,TRAT1,KIT,CD86
IL-15 Signaling	0.256	0.023	NaN	CXCL8,RRAS
Antiproliferative Role of Somatostatin Receptor 2	0.256	0.023	NaN	RRAS,GNG5
Small Cell Lung Cancer Signaling	0.256	0.023	NaN	CCNE1,CDK6
Retinol Biosynthesis	0.254	0.0263	NaN	LPL
Antigen Presentation Pathway	0.254	0.0263	NaN	PDIA3
Angiopoietin Signaling	0.252	0.0227	NaN	ANGPT1,RRAS
Regulation of IL-2 Expression in Activated and Anergic T Lymphocytes	0.252	0.0227	NaN	JUN,RRAS
Neurotrophin/TRK Signaling	0.252	0.0227	NaN	JUN,RRAS
April Mediated Signaling	0.246	0.0256	NaN	JUN
Corticotropin Releasing Hormone Signaling	0.246	0.0216	NaN	JUN,JUND,ITPR1
FcÎ³RIIB Signaling in B Lymphocytes	0.243	0.0222	NaN	RRAS,FCGR2B
14-3-3-mediated Signaling	0.238	0.0213	NaN	JUN,PDIA3,RRAS
IL-1 Signaling	0.238	0.022	NaN	JUN,GNG5
FGF Signaling	0.234	0.0217	NaN	HGF,ITPR1
Macropinocytosis Signaling	0.234	0.0217	NaN	RRAS,HGF
B Cell Activating Factor Signaling	0.233	0.0244	NaN	JUN
Role of IL-17F in Allergic Inflammatory Airway Diseases	0.233	0.0244	NaN	CXCL8
Triacylglycerol Degradation	0.233	0.0244	NaN	LPL
FcÎ³ Receptor-mediated Phagocytosis in Macrophages and Monocytes	0.229	0.0215	NaN	ARPC5L,ARPC3
IL-3 Signaling	0.229	0.0215	NaN	JUN,RRAS
Role of RIG1-like Receptors in Antiviral Innate Immunity	0.226	0.0238	NaN	MAVS
tRNA Splicing	0.226	0.0238	NaN	PDE3B
Serotonin Receptor Signaling	0.226	0.0238	NaN	HTR7
BAG2 Signaling Pathway	0.226	0.0238	NaN	HSPA5
Neuregulin Signaling	0.225	0.0213	NaN	RRAS,EREG
Primary Immunodeficiency Signaling	0.214	0.0227	NaN	IL7R
Triacylglycerol Biosynthesis	0.208	0.0222	NaN	AGPAT5
Chondroitin Sulfate Biosynthesis (Late Stages)	0.208	0.0222	NaN	CSGALNACT1
FAT10 Cancer Signaling Pathway	0.203	0.0217	NaN	ACKR3
Natural Killer Cell Signaling	0	0.0153	NaN	RRAS,FCER1G
Amyotrophic Lateral Sclerosis Signaling	0	0.00893	NaN	RAB5C
VDR/RXR Activation	0	0.013	NaN	IL12A
Tight Junction Signaling	0	0.012	NaN	JUN,CLDN19
LPS-stimulated MAPK Signaling	0	0.0204	NaN	JUN,RRAS
NF-ÎºB Activation by Viruses	0	0.0102	NaN	RRAS
CD40 Signaling	0	0.0125	NaN	JUN
CD27 Signaling in Lymphocytes	0	0.0192	NaN	JUN
Lymphotoxin Î² Receptor Signaling	0	0.0145	NaN	RELB
Melatonin Signaling	0	0.0143	NaN	PDIA3
Neuropathic Pain Signaling In Dorsal Horn Neurons	0	0.0172	NaN	PDIA3,ITPR1
CNTF Signaling	0	0.0143	NaN	RRAS
Semaphorin Signaling in Neurons	0	0.0175	NaN	SEMA7A
CDK5 Signaling	0	0.00935	NaN	RRAS
Molecular Mechanisms of Cancer	0	0.0203	NaN	CCNE1,JUN,WNT10B,RRAS,CDK6,HIF1A,SMAD5,BMP6
Role of CHK Proteins in Cell Cycle Checkpoint Control	0	0.0175	NaN	CLSPN
FLT3 Signaling in Hematopoietic Progenitor Cells	0	0.011	NaN	RRAS
Melanocyte Development and Pigmentation Signaling	0	0.0185	NaN	RRAS,KIT
Germ Cell-Sertoli Cell Junction Signaling	0	0.00549	NaN	RRAS
Melanoma Signaling	0	0.0152	NaN	RRAS
Prostate Cancer Signaling	0	0.0192	NaN	CCNE1,RRAS
Endometrial Cancer Signaling	0	0.0133	NaN	RRAS
Acute Myeloid Leukemia Signaling	0	0.0196	NaN	RRAS,KIT
Type II Diabetes Mellitus Signaling	0	0.0131	NaN	SOCS3,SOCS2
Production of Nitric Oxide and Reactive Oxygen Species in Macrophages	0	0.0149	NaN	JUN,SERPINA1,CLU
GÎ±12/13 Signaling	0	0.0205	NaN	JUN,RRAS,MYL12B
p70S6K Signaling	0	0.0141	NaN	PDIA3,RRAS
ERK5 Signaling	0	0.0139	NaN	RRAS
mTOR Signaling	0	0.0187	NaN	RRAS,RPS13,RPS27L,HIF1A
Pancreatic Adenocarcinoma Signaling	0	0.0163	NaN	CCNE1,MMP9
G Beta Gamma Signaling	0	0.0164	NaN	RRAS,GNG5
ILK Signaling	0	0.0201	NaN	JUN,HIF1A,TMSB10/TMSB4X,MMP9
FAK Signaling	0	0.0183	NaN	RRAS,TNS1
Retinoic acid Mediated Apoptosis Signaling	0	0.0175	NaN	TNFRSF10D
AMPK Signaling	0	0.00889	NaN	RAB9B,PPAT
PAK Signaling	0	0.018	NaN	RRAS,MYL12B
Breast Cancer Regulation by Stathmin1	0	0.0187	NaN	CCNE1,RRAS,ITPR1,GNG5
RANK Signaling in Osteoclasts	0	0.0098	NaN	JUN
Role of Wnt/GSK-3Î² Signaling in the Pathogenesis of Influenza	0	0.0135	NaN	WNT10B
TNFR1 Signaling	0	0.0208	NaN	JUN
MSP-RON Signaling Pathway	0	0.0135	NaN	IL12A
Role of Tissue Factor in Cancer	0	0.0153	NaN	CXCL8,RRAS
Role of IL-17A in Arthritis	0	0.0143	NaN	CXCL8
Dopamine-DARPP32 Feedback in cAMP Signaling	0	0.0126	NaN	PDIA3,ITPR1
NGF Signaling	0	0.00787	NaN	RRAS
Paxillin Signaling	0	0.00826	NaN	RRAS
Signaling by Rho Family GTPases	0	0.0195	2	JUN,ARPC5L,ARPC3,GNG5,MYL12B
Gap Junction Signaling	0	0.0145	NaN	PDIA3,RRAS,ITPR1
Telomerase Signaling	0	0.0168	NaN	HDAC4,RRAS
Mouse Embryonic Stem Cell Pluripotency	0	0.0172	NaN	RRAS,SMAD5
Ephrin B Signaling	0	0.0139	NaN	GNG5
ErbB4 Signaling	0	0.0123	NaN	RRAS
Nicotine Degradation III	0	0.0208	NaN	CSGALNACT1
D-myo-inositol-5-phosphate Metabolism	0	0.0128	NaN	SOCS3,PTPRO
Melatonin Degradation I	0	0.0175	NaN	CSGALNACT1
Chondroitin Sulfate Biosynthesis	0	0.0189	NaN	CSGALNACT1
Dermatan Sulfate Biosynthesis	0	0.0182	NaN	CSGALNACT1
D-myo-inositol (1,4,5,6)-Tetrakisphosphate Biosynthesis	0	0.0145	NaN	SOCS3,PTPRO
Nicotine Degradation II	0	0.0185	NaN	CSGALNACT1
D-myo-inositol (3,4,5,6)-tetrakisphosphate Biosynthesis	0	0.0145	NaN	SOCS3,PTPRO
3-phosphoinositide Degradation	0	0.0132	NaN	SOCS3,PTPRO
Salvage Pathways of Pyrimidine Ribonucleotides	0	0.0211	NaN	CDK6,POMK
Superpathway of Melatonin Degradation	0	0.0161	NaN	CSGALNACT1
GÎ±q Signaling	0	0.0119	NaN	ITPR1,GNG5
GÎ±s Signaling	0	0.0189	NaN	HTR7,GNG5
PEDF Signaling	0	0.0102	NaN	RRAS
Tec Kinase Signaling	0	0.0114	NaN	FCER1G,GNG5
Unfolded protein response	0	0.0182	NaN	HSPA5
Wnt/Ca+ pathway	0	0.0164	NaN	PDIA3
ERK/MAPK Signaling	0	0.0145	NaN	PLA2G4A,H3F3A/H3F3B,RRAS
PI3K/AKT Signaling	0	0.00769	NaN	RRAS
PTEN Signaling	0	0.0159	NaN	RRAS,IGF1R
Cell Cycle: G2/M DNA Damage Checkpoint Regulation	0	0.0204	NaN	SKP1
GABA Receptor Signaling	0	0.0106	NaN	UBC
IL-4 Signaling	0	0.0104	NaN	RRAS
B Cell Receptor Signaling	0	0.0156	NaN	JUN,RRAS,FCGR2B
Integrin Signaling	0	0.0182	2	ARPC5L,RRAS,ARPC3,MYL12B
Glutamate Receptor Signaling	0	0.0179	NaN	GNG5
Apoptosis Signaling	0	0.0102	NaN	RRAS
T Cell Receptor Signaling	0	0.0168	NaN	JUN,RRAS
G-Protein Coupled Receptor Signaling	0	0.0211	NaN	S1PR3,RRAS,PDE3B,RGS10,HTR7,S1PR1
PDGF Signaling	0	0.0198	NaN	JUN,RRAS
Gustation Pathway	0	0.02	NaN	PDE3B,ITPR1,GNG5
Phagosome Maturation	0	0.0145	NaN	RAB5C,ATP6V1F
Autophagy	0	0.0189	NaN	MAP1LC3B
Cancer Drug Resistance By Drug Efflux	0	0.0172	NaN	RRAS
Sumoylation Pathway	0	0.0198	NaN	JUN,SUMO1
Opioid Signaling Pathway	0	0.0205	-0.447	RRAS,CLTB,RGS10,ITPR1,GNG5
SPINK1 General Cancer Pathway	0	0.013	NaN	RRAS
Endocannabinoid Developing Neuron Pathway	0	0.0153	NaN	RRAS,GNG5
Endocannabinoid Cancer Inhibition Pathway	0	0.0127	NaN	CCNE1,HIF1A
Apelin Pancreas Signaling Pathway	0	0.0172	NaN	PDE3B
Synaptogenesis Signaling Pathway	0	0.0155	1.342	RAB5C,ARPC5L,RRAS,ARPC3,ITPR1
Calcium Signaling	0	0.0152	NaN	TNNT1,HDAC4,ITPR1
GM-CSF Signaling	0	0.0119	NaN	RRAS
Eicosanoid Signaling	0	0.0152	NaN	PLA2G4A

## Sheet: 48 vs 24 CR
Ingenuity Canonical Pathways	-log(p-value)	Ratio	z-score	Molecules
Primary Immunodeficiency Signaling	7.11	0.295	NaN	IL7R,RFX5,CD40LG,LCK,CD19,CD3E,ICOS,ZAP70,CIITA,JAK3,CD8A,CD3D,IGHD
Cytotoxic T Lymphocyte-mediated Apoptosis of Target Cells	6	0.323	2.449	B2M,CD247,PRF1,CD3E,ZBTB12,HLA-C,GZMB,HLA-B,FCER1G,CD3D
Th1 and Th2 Activation Pathway	5.74	0.137	NaN	CD247,CD40LG,TNFSF4,HLA-DOA,CCR5,CD3E,IL1RL1,TGFBR3,HLA-B,CD8A,TBX21,SPI1,TGFB1,IRS2,IL2RB,RUNX3,IL10,IFNGR1,CD3D,STAT4,CCR4,ICOS,IL2RA,JAG1,JAK3
Th2 Pathway	5.7	0.149	0.688	CD247,RUNX3,TNFSF4,CCR5,HLA-DOA,CD3E,IL10,IL1RL1,TGFBR3,HLA-B,TBX21,SPI1,CD3D,STAT4,CCR4,TGFB1,ICOS,IRS2,IL2RA,JAG1,JAK3,IL2RB
iCOS-iCOSL Signaling in T Helper Cells	5.42	0.158	2.887	CD247,CD40LG,HLA-DOA,CAMK4,CD3E,ITPR2,HLA-B,TRAT1,ITPR1,CD3D,LCK,NFKBIA,ICOS,ZAP70,FCER1G,IRS2,IL2RA,IL2RB,ITK
tRNA Charging	5.1	0.263	-3.162	WARS2,PARS2,LARS2,EARS2,DARS2,AARS,IARS,NARS2,EPRS,FARSA
OX40 Signaling Pathway	5.08	0.218	0.816	B2M,CD247,TNFSF4,HLA-DOA,NFKBIA,CD3E,HLA-C,HLA-B,FCER1G,HLA-F,CD3D,HLA-E
Allograft Rejection Signaling	4.92	0.229	NaN	B2M,CD40LG,HLA-DOA,PRF1,HLA-C,IL10,GZMB,HLA-B,FCER1G,HLA-F,HLA-E
Autoimmune Thyroid Disease Signaling	4.68	0.238	NaN	CD40LG,HLA-DOA,PRF1,HLA-C,IL10,GZMB,HLA-B,FCER1G,HLA-F,HLA-E
Communication between Innate and Adaptive Immune Cells	4.23	0.161	NaN	CXCL10,TLR2,B2M,TLR4,CD40LG,HLA-C,IL10,HLA-B,FCER1G,HLA-F,CD8A,CD8B,HLA-E,IGHD
CTLA4 Signaling in Cytotoxic T Lymphocytes	4.13	0.15	NaN	CD247,B2M,CD3E,HLA-B,TRAT1,CD8A,CD8B,CTLA4,CD3D,LCK,ZBTB12,HLA-C,ZAP70,FCER1G,IRS2
Purine Nucleotides De Novo Biosynthesis II	4.06	0.455	-2.236	IMPDH2,PFAS,ATIC,PPAT,GART
T Helper Cell Differentiation	4.04	0.174	NaN	STAT4,CD40LG,HLA-DOA,TGFB1,IL10,ICOS,HLA-B,FCER1G,IFNGR1,IL2RA,CXCR5,TBX21
5-aminoimidazole Ribonucleotide Biosynthesis I	3.97	1	NaN	PFAS,PPAT,GART
Calcium-induced T Lymphocyte Apoptosis	3.97	0.183	1.265	CD247,HLA-DOA,LCK,CAMK4,CD3E,ITPR2,HLA-B,ZAP70,FCER1G,ITPR1,CD3D
Role of NFAT in Regulation of the Immune Response	3.94	0.115	2.5	CD247,HLA-DOA,RALA,CAMK4,CD3E,FCGR2A,ITPR2,HLA-B,GNAI1,ITPR1,CD3D,GNB4,LCK,NFKBIA,ZAP70,FCER1G,XPO1,IRS2,GNA13,GNG5,FCGR3A/FCGR3B,ITK
Phospholipase C Signaling	3.52	0.102	1.069	CD247,RALA,CAMK4,CD3E,FCGR2A,ITPR2,ADCY3,ADCY6,ARHGEF17,RAPGEF3,ITPR1,CD3D,PLD4,GNB4,PLA2G4A,LCK,RHOG,CREB1,ZAP70,FCER1G,RHOBTB2,MYL4,GNA13,GNG5,ITK
CD28 Signaling in T Helper Cells	3.38	0.124	1	CD247,LCK,HLA-DOA,NFKBIA,CAMK4,CD3E,ITPR2,ZAP70,HLA-B,FCER1G,IRS2,ITPR1,CD3D,CTLA4,ARPC4,ITK
T Cell Exhaustion Signaling Pathway	3.3	0.109	1.069	HLA-DOA,RALA,IL10,GZMB,TGFBR3,HLA-B,TBX21,CTLA4,TNFRSF14,STAT4,HLA-C,TGFB1,ZAP70,FCER1G,IRS2,PRDM1,TCF7,JAK3,HLA-F,HLA-E
T Cell Receptor Signaling	3.28	0.126	NaN	VAV2,CD247,LCK,CBL,NFKBIA,CAMK4,RALA,CD3E,ZAP70,IRS2,CD8A,CD3D,CTLA4,CD8B,ITK
Th1 Pathway	3.27	0.121	2.673	CD247,RUNX3,HLA-DOA,CCR5,CD40LG,CD3E,IL10,HLA-B,IFNGR1,TBX21,CD8A,CD3D,STAT4,ICOS,IRS2,JAK3
Type I Diabetes Mellitus Signaling	3.26	0.131	2.646	CD247,HLA-DOA,PRF1,NFKBIA,CD3E,GZMB,HLA-C,HLA-B,FCER1G,IFNGR1,HSPD1,HLA-F,CD3D,HLA-E
Dendritic Cell Maturation	3.24	0.108	2.065	B2M,CD40LG,HLA-DOA,IL10,TYROBP,FCGR2A,IL32,HLA-B,PLCH2,TLR2,STAT4,TLR4,NFKBIA,ZBTB12,HLA-C,FSCN1,CREB1,FCER1G,IRS2,FCGR3A/FCGR3B
Granzyme B Signaling	3.17	0.312	-1	PRKDC,PRF1,GZMB,LMNB1,PARP1
Hematopoiesis from Pluripotent Stem Cells	3.15	0.19	NaN	CD247,CD3E,IL10,FCER1G,CD8A,CD3D,CD8B,IGHD
Graft-versus-Host Disease Signaling	3.01	0.182	NaN	PRF1,HLA-DOA,HLA-C,GZMB,HLA-B,FCER1G,HLA-F,HLA-E
Cdc42 Signaling	2.91	0.116	1.667	CD247,B2M,VAV2,HLA-DOA,RALA,CD3E,HLA-B,CD3D,HLA-C,FCER1G,MYL4,HLA-F,ARPC4,HLA-E,ITK
Phagosome Formation	2.91	0.116	NaN	TLR2,FCAR,TLR4,CR1,CLEC7A,RHOG,ITGAM,C5AR1,FCGR2A,FCER1G,RHOBTB2,IRS2,PLCH2,C3AR1,FCGR3A/FCGR3B
Pentose Phosphate Pathway	2.89	0.364	1	PGD,RPE,G6PD,TKTL1
Relaxin Signaling	2.79	0.106	-1.387	PRKACB,PDE7A,GUCY1A1,ADCY3,ADCY6,GNAI1,GNB4,NFKBIA,NPR3,RXFP1,CREB1,PRKACA,IRS2,GNA13,RLN3,GNG5,GUCY1B1
Antigen Presentation Pathway	2.73	0.184	NaN	B2M,HLA-DOA,HLA-C,HLA-B,CIITA,HLA-F,HLA-E
B Cell Development	2.67	0.207	NaN	IL7R,CD19,HLA-DOA,SPN,HLA-B,IGHD
Neuroprotective Role of THOP1 in Alzheimer's Disease	2.56	0.115	1.89	PRKACB,GZMA,DPP4,CFD,GZMB,HLA-C,CREB1,HLA-B,PRKACA,ECE1,HLA-F,HLA-E,GZMM
Crosstalk between Dendritic Cells and Natural Killer Cells	2.48	0.124	NaN	TLR4,CD40LG,PRF1,TYROBP,HLA-C,FSCN1,HLA-B,NCR3,HLA-F,HLA-E,IL2RB
Inhibition of Angiogenesis by TSP1	2.45	0.188	NaN	HSPG2,TP53,GUCY1A1,THBS1,TGFB1,GUCY1B1
Protein Ubiquitination Pathway	2.36	0.0865	NaN	B2M,USP15,USP43,HSPH1,HLA-B,TRAP1,USP54,DNAJC13,DNAJC10,HSPD1,SKP1,ELOB,SKP2,USP3,USO1,HSPA8,SACS,UBE2J1,CBL,USP13,ZBTB12,HLA-C,DNAJC5B
GÎ±s Signaling	2.34	0.113	-0.302	PRKACB,GNB4,HRH2,VIPR1,ADCY3,CREB1,ADCY6,PRKACA,RAPGEF3,PTGER2,GNG5,PTGER4
Î±-Adrenergic Signaling	2.34	0.118	-1.342	PRKACB,GNB4,RALA,CAMK4,ITPR2,ADCY3,GNAI1,ADCY6,PRKACA,ITPR1,GNG5
Glucocorticoid Receptor Signaling	2.33	0.0807	NaN	PRKACB,CD247,RALA,CD3E,TAF10,TSC22D3,IL1R2,AR,NFKBIA,TGFB1,CREB1,IRS2,SERPINE1,FKBP5,KRT10,SRA1,IL10,CD3D,SMARCD3,HSPA8,KRT8,VIPR1,PRKACA,KRT72,NR3C2,PLAU,JAK3,HLTF
PI3K Signaling in B Lymphocytes	2.33	0.104	0.277	VAV2,BLK,TLR4,CD19,CAMK4,NFKBIA,CBL,RALA,CD180,ITPR2,CREB1,IRS2,ITPR1,PLCH2
Cell Cycle Control of Chromosomal Replication	2.32	0.143	NaN	MCM3,TOP2B,MCM2,CDT1,CDC7,MCM4,MCM7,ORC1
Tumoricidal Function of Hepatic Natural Killer Cells	2.32	0.208	1	SERPINB9,PRF1,GZMB,LYVE1,BAX
Superpathway of Methionine Degradation	2.25	0.171	-2.449	PRMT5,PCCB,GOT1,AHCYL2,GOT2,SUOX
Glutaryl-CoA Degradation	2.23	0.25	-1	HACD1,EHHADH,CA1,HADH
Complement System	2.18	0.167	1	CFD,CR1,ITGAM,C5AR1,C1QB,C3AR1
GPCR-Mediated Nutrient Sensing in Enteroendocrine Cells	2.18	0.108	0.577	CACNA1I,PRKACB,ITPR2,GPBAR1,ADCY3,GNAI1,ADCY6,PRKACA,ITPR1,GNG5,PLCH2,FFAR2
L-cysteine Degradation III	2.18	0.667	NaN	GOT1,GOT2
Glutamate Degradation II	2.18	0.667	NaN	GOT1,GOT2
Aspartate Biosynthesis	2.18	0.667	NaN	GOT1,GOT2
Ephrin B Signaling	2.16	0.125	0	NCK2,VAV2,GNB4,PXN,CBL,GNAI1,EPHB3,GNA13,GNG5
GPCR-Mediated Integration of Enteroendocrine Signaling Exemplified by an L Cell	2.16	0.125	-1	PRKACB,VIPR1,ITPR2,ADCY3,GNAI1,ADCY6,PRKACA,ITPR1,PLCH2
Granzyme A Signaling	2.13	0.235	NaN	GZMA,HIST1H1C,PRF1,HMGB2
NF-ÎºB Signaling	2.09	0.0909	2.183	PRKACB,CD40LG,RALA,TGFBR3,TNFAIP3,TLR2,IL1R2,TLR4,LCK,NFKBIA,ZAP70,PELI1,FCER1G,PRKACA,IRS2,MAP3K8,MAP4K4
Tec Kinase Signaling	2	0.0909	2.53	VAV2,GNAI1,STAT4,BLK,GNB4,TLR4,LCK,RHOG,TNFSF12,FCER1G,RHOBTB2,IRS2,GNA13,JAK3,GNG5,ITK
GADD45 Signaling	1.95	0.211	NaN	TP53,GADD45B,CCND3,GADD45G
CCR5 Signaling in Macrophages	1.92	0.109	NaN	CACNA1I,CD247,GNB4,CCR5,CAMK4,CD3E,GNAI1,FCER1G,GNG5,CD3D
Nur77 Signaling in T Lymphocytes	1.91	0.132	NaN	CD247,HLA-DOA,CAMK4,CD3E,HLA-B,FCER1G,CD3D
Pentose Phosphate Pathway (Oxidative Branch)	1.9	0.5	NaN	PGD,G6PD
L-cysteine Degradation I	1.9	0.5	NaN	GOT1,GOT2
Acetate Conversion to Acetyl-CoA	1.9	0.5	NaN	ACSS1,ACSL1
FcÎ³ Receptor-mediated Phagocytosis in Macrophages and Monocytes	1.89	0.108	1.265	NCK2,PLD4,VAV2,PXN,PIP5K1A,CBL,FCGR2A,RPS6KB2,ARPC4,FCGR3A/FCGR3B
Colorectal Cancer Metastasis Signaling	1.89	0.0808	1.213	TP53,PRKACB,RALA,ADCY3,ADCY6,IFNGR1,BAX,MMP25,TLR2,TLR4,GNB4,RHOG,TGFB1,PRKACA,RHOBTB2,IRS2,PTGER2,TCF7,JAK3,GNG5,PTGER4
Phagosome Maturation	1.84	0.0942	NaN	DYNC1H1,B2M,CTSD,DYNLL1,RAB5C,TUBE1,ZBTB12,HLA-C,TUBB2A,HLA-B,CTSB,VAMP2,NAPA
Corticotropin Releasing Hormone Signaling	1.81	0.0935	-2.111	PRKACB,CACNA1I,CAMK4,NPR3,GUCY1A1,ITPR2,CREB1,ADCY3,PRKACA,ADCY6,GNAI1,ITPR1,GUCY1B1
GÎ±i Signaling	1.79	0.096	0.905	PRKACB,GNB4,RALA,CCR4,NPR3,CNR2,ADCY3,GNAI1,ADCY6,PRKACA,GNG5,FPR1
Altered T Cell and B Cell Signaling in Rheumatoid Arthritis	1.77	0.108	NaN	TLR2,TLR4,CD40LG,HLA-DOA,SLAMF1,TGFB1,IL10,HLA-B,FCER1G
TREM1 Signaling	1.75	0.114	2.121	TLR2,TLR4,TREM1,NLRP6,IL10,TYROBP,IL1RL1,CIITA
Adrenomedullin signaling pathway	1.73	0.0829	-0.5	ADM,PRKACB,RALA,CAMK4,GUCY1A1,ITPR2,ADCY3,ADCY6,BAX,ITPR1,HIF1A,PLCH2,TTN,NPR3,PRKACA,IRS2,GUCY1B1
Neuroinflammation Signaling Pathway	1.72	0.0759	1.964	B2M,HLA-DOA,IL10,TYROBP,GLS,CNTF,TGFBR3,HLA-B,IFNGR1,CX3CR1,GRINA,CXCL10,TLR2,TLR4,PLA2G4A,SOD2,TGFB1,ZBTB12,HLA-C,CREB1,GLUL,IRS2,JAK3
Caveolar-mediated Endocytosis Signaling	1.72	0.113	NaN	B2M,FLNB,ITGAM,RAB5C,HLA-C,ZBTB12,HLA-B,PTPN1
Role of Pattern Recognition Receptors in Recognition of Bacteria and Viruses	1.71	0.0881	1.134	TLR2,TLR4,CLEC7A,CD40LG,TNFSF4,C5AR1,TNFSF12,TGFB1,IL10,CNTF,CREB1,IRS2,C1QB,C3AR1
Synaptogenesis Signaling Pathway	1.69	0.0745	0	PRKACB,RALA,RAB5C,CAMK4,ADCY3,SYT11,ADCY6,ITPR1,STX1A,VAMP2,STXBP2,GRINA,HSPA8,LCK,THBS1,CREB1,RPS6KB2,PRKACA,EPHB3,IRS2,LRP8,NAPA,ARPC4,CTNND1
Tetrahydrofolate Salvage from 5,10-methenyltetrahydrofolate	1.69	0.4	NaN	MTHFD1,GART
Folate Polyglutamylation	1.69	0.4	NaN	MTHFD1,SHMT2
cAMP-mediated signaling	1.67	0.0804	-0.471	PRKACB,HRH2,CAMK4,PDE7A,ADCY3,ADCY6,GNAI1,RAPGEF3,FPR1,CCR4,NPR3,VIPR1,CNR2,CREB1,PRKACA,PKIA,PTGER2,PTGER4
Sumoylation Pathway	1.66	0.099	0.378	ETS1,TP53,SUMO3,RHOG,AR,NFKBIA,RCC1,MYB,RHOBTB2,ISG20
PPARÎ±/RXRÎ± Activation	1.66	0.0847	-1.732	PRKACB,RALA,IL1RL1,TGFBR3,ADCY3,CKAP5,ADCY6,PLCH2,ADIPOR1,IL1R2,NFKBIA,TGFB1,PRKACA,GOT2,MAP4K4
Natural Killer Cell Signaling	1.65	0.0916	NaN	CD247,VAV2,LCK,RALA,INPP5J,TYROBP,FCGR2A,ZAP70,FCER1G,NCR3,IRS2,FCGR3A/FCGR3B
Hepatic Cholestasis	1.64	0.0843	NaN	PRKACB,TNFSF4,CD40LG,CYP27A1,IL1RL1,CNTF,ADCY3,ADCY6,IL1R2,TLR4,NFKBIA,TNFSF12,TGFB1,PRKACA,ABCC3
Regulation of IL-2 Expression in Activated and Anergic T Lymphocytes	1.62	0.102	NaN	CD247,VAV2,RALA,CAMK4,NFKBIA,CD3E,TGFB1,ZAP70,CD3D
Systemic Lupus Erythematosus Signaling	1.6	0.0789	NaN	CD247,CD40LG,RALA,CAMK4,CD3E,IL10,FCGR2A,HLA-B,CD3D,LCK,CBL,HLA-C,CD22,FCER1G,IRS2,HLA-F,HLA-E,FCGR3A/FCGR3B
Lipid Antigen Presentation by CD1	1.6	0.167	NaN	B2M,CD3E,FCER1G,PSAP
Tryptophan Degradation III (Eukaryotic)	1.6	0.167	-1	HACD1,EHHADH,CA1,HADH
PKCÎ¸ Signaling in T Lymphocytes	1.58	0.0848	1.941	CD247,CACNA1I,VAV2,HLA-DOA,RALA,CD3E,HLA-B,CD3D,LCK,NFKBIA,ZAP70,FCER1G,MAP3K8,IRS2
DNA Double-Strand Break Repair by Non-Homologous End Joining	1.58	0.214	NaN	PRKDC,LIG3,PARP1
Phenylalanine Degradation IV (Mammalian, via Side Chain)	1.58	0.214	NaN	HPD,GOT1,GOT2
Interferon Signaling	1.57	0.139	2.236	IFITM3,IFNGR1,IFI6,BAX,IFITM2
Cell Cycle: G2/M DNA Damage Checkpoint Regulation	1.55	0.122	0.447	TP53,TOP2B,PRKDC,CKS1B,SKP1,SKP2
Sperm Motility	1.55	0.0791	-1.508	PRKACB,CAMK4,GUCY1A1,ITPR2,ITPR1,PLCH2,BLK,PLA2G4A,LCK,ZAP70,PRKACA,EPHB3,LTK,JAK3,GUCY1B1,PTK7,ITK
IL-1 Signaling	1.54	0.0989	NaN	PRKACB,GNB4,NFKBIA,ADCY3,GNAI1,ADCY6,PRKACA,GNA13,GNG5
Cardiac Hypertrophy Signaling	1.53	0.0763	1.5	PRKACB,RALA,CAMK4,ADCY3,ADCY6,GNAI1,PLCH2,GNB4,RHOG,TGFB1,CREB1,PRKACA,MYL4,RHOBTB2,IRS2,MAP3K8,GNA13,MAPKAPK2,GNG5
Acetyl-CoA Biosynthesis I (Pyruvate Dehydrogenase Complex)	1.52	0.333	NaN	DLAT,DBT
Sirtuin Signaling Pathway	1.52	0.0742	0.471	TP53,PRKDC,HIST1H1C,MT-ND6,GADD45B,POLR1B,GADD45G,GLS,NQO1,G6PD,BAX,HIF1A,AGTRAP,PARP1,ATG4C,SOD2,GABARAPL1,MAP1LC3B,NAMPT,NDUFA3,GOT2
Superpathway of Inositol Phosphate Compounds	1.52	0.0773	1.213	CD19,EPHX2,NUDT12,TRAT1,PLCH2,SACM1L,PLD4,PIP5K1A,LCK,TNS3,RHOG,INPP5J,PHOSPHO1,ICOS,PTPN1,ITPKC,IRS2,ALPL
G-Protein Coupled Receptor Signaling	1.51	0.0739	NaN	PRKACB,HRH2,RALA,CAMK4,PDE7A,ADCY3,ADCY6,GNAI1,RAPGEF3,FPR1,NFKBIA,VIPR1,NPR3,CCR4,CNR2,CREB1,PRKACA,IRS2,MAP3K8,PTGER2,PTGER4
GNRH Signaling	1.49	0.0824	-1.155	PRKACB,CACNA1I,PXN,RALA,CAMK4,ITPR2,CREB1,ADCY3,PRKACA,ADCY6,GNAI1,MAP3K8,ITPR1,GNG5
Aldosterone Signaling in Epithelial Cells	1.49	0.0824	0	ITPR2,HSPH1,TRAP1,DNAJC13,DNAJC10,HSPD1,ITPR1,PLCH2,HSPA8,SACS,PIP5K1A,DNAJC5B,NR3C2,IRS2
Remodeling of Epithelial Adherens Junctions	1.43	0.106	NaN	RALA,RAB5C,MAPRE1,TUBB2A,VCL,ARPC4,CTNND1
Cell Cycle: G1/S Checkpoint Regulation	1.43	0.106	-1	TP53,CDKN2D,CCND3,TGFB1,SKP1,RBL1,SKP2
Eicosanoid Signaling	1.43	0.106	NaN	PLA2G4A,AKR1C3,CYSLTR1,ALOX5AP,PTGER2,ALOX5,PTGER4
Superpathway of Cholesterol Biosynthesis	1.43	0.148	-2	SQLE,DHCR24,HMGCR,HMGCS1
Cellular Effects of Sildenafil (Viagra)	1.42	0.0873	NaN	PRKACB,CAMK4,GUCY1A1,ITPR2,ADCY3,ADCY6,PRKACA,MYL4,ITPR1,PLCH2,GUCY1B1
IL-4 Signaling	1.41	0.0938	NaN	HLA-DOA,RALA,INPP5J,IL13RA1,HLA-B,RPS6KB2,IRS2,NR3C2,JAK3
Endocannabinoid Neuronal Synapse Pathway	1.4	0.0866	1.508	CACNA1I,PRKACB,CNR2,ADCY3,GNAI1,ADCY6,PRKACA,ITPR1,GNG5,PLCH2,GRINA
Dopamine-DARPP32 Feedback in cAMP Signaling	1.39	0.0818	-0.832	PRKACB,CAMK4,GUCY1A1,ITPR2,CREB1,ADCY3,PRKACA,ADCY6,GNAI1,ITPR1,PLCH2,GUCY1B1,GRINA
Superpathway of Serine and Glycine Biosynthesis I	1.39	0.286	NaN	PHGDH,SHMT2
Pentose Phosphate Pathway (Non-oxidative Branch)	1.39	0.286	NaN	RPE,TKTL1
Aspartate Degradation II	1.39	0.286	NaN	GOT1,GOT2
B Cell Receptor Signaling	1.39	0.0781	1.155	ETS1,VAV2,CD19,RALA,CAMK4,FCGR2A,PAX5,NFKBIA,INPP5J,CREB1,RPS6KB2,CD22,MAP3K8,IRS2,IGHD
Opioid Signaling Pathway	1.36	0.0738	0.471	PRKACB,CACNA1I,RGS1,RALA,CAMK4,ITPR2,ADCY3,ADCY6,GNAI1,ITPR1,GRINA,BLK,LCK,NFKBIA,CREB1,RPS6KB2,PRKACA,GNG5
Î³-linolenate Biosynthesis II (Animals)	1.35	0.176	NaN	FADS2,ACSL1,FADS1
IL-10 Signaling	1.34	0.101	NaN	IL1R2,CCR5,NFKBIA,IL10,IL1RL1,FCGR2A,MAP4K4
IL-12 Signaling and Production in Macrophages	1.34	0.0822	NaN	STAT4,TLR2,TLR4,CD40LG,TGFB1,IL10,IFNGR1,S100A8,IRS2,MAP3K8,SERPINA1,SPI1
S-methyl-5'-thioadenosine Degradation II	1.32	1	NaN	MTAP
Glutamine Biosynthesis I	1.32	1	NaN	GLUL
Sulfite Oxidation IV	1.32	1	NaN	SUOX
fMLP Signaling in Neutrophils	1.32	0.084	-0.333	GNB4,RALA,CAMK4,NFKBIA,ITPR2,GNAI1,IRS2,ITPR1,GNG5,ARPC4,FPR1
CXCR4 Signaling	1.31	0.0778	1.155	PXN,RALA,ITPR2,ADCY3,GNAI1,ADCY6,ITPR1,GNB4,RHOG,MYL4,RHOBTB2,IRS2,GNA13,GNG5
Glutamate Receptor Signaling	1.31	0.107	NaN	CAMK4,SLC1A4,GLS,GLUL,GNG5,GRINA
Breast Cancer Regulation by Stathmin1	1.3	0.0748	NaN	PRKACB,TP53,RALA,CAMK4,ITPR2,TUBB2A,ADCY3,GNAI1,ADCY6,ARHGEF17,ITPR1,GNB4,PRKACA,IRS2,GNA13,GNG5
Granulocyte Adhesion and Diapedesis	1.29	0.0788	NaN	CXCL10,IL1R2,CXCL16,HRH2,ITGAM,C5AR1,IL1RL1,GNAI1,CKLF,CCL24,CLDN7,MMP25,FPR1
Phosphatidylethanolamine Biosynthesis II	1.28	0.25	NaN	PIGF,ETNK1
Superoxide Radicals Degradation	1.28	0.25	NaN	SOD2,NQO1
Fatty Acid Î²-oxidation I	1.28	0.133	-1	EHHADH,IVD,ACSL1,HADH
Hepatic Fibrosis / Hepatic Stellate Cell Activation	1.28	0.0769	NaN	CCR5,CD40LG,COL6A2,IL1RL1,IL10,IFNGR1,BAX,IL1R2,TLR4,TIMP1,TGFB1,MYL4,ECE1,SERPINE1
Endothelin-1 Signaling	1.27	0.0754	0	RALA,GUCY1A1,ITPR2,ADCY3,GNAI1,ADCY6,ITPR1,PLCH2,PLD4,PLA2G4A,IRS2,ECE1,PTGER2,GNA13,GUCY1B1
iNOS Signaling	1.25	0.114	2	TLR4,CAMK4,NFKBIA,IFNGR1,JAK3
Thrombin Signaling	1.24	0.0734	0.577	RALA,CAMK4,ITPR2,ADCY3,GNAI1,ADCY6,ITPR1,PLCH2,GNB4,RHOG,CREB1,RHOBTB2,MYL4,IRS2,GNA13,GNG5
Th17 Activation Pathway	1.24	0.0909	1.414	STAT4,IL10,RORA,FCER1G,HIF1A,PTGER2,JAK3,PTGER4
NRF2-mediated Oxidative Stress Response	1.23	0.0743	0	RALA,GSTM3,NQO1,DNAJC13,DNAJC10,BACH1,FTL,SOD2,SCARB1,PMF1/PMF1-BGLAP,DNAJC5B,IRS2,FKBP5,ENC1,FTH1
CREB Signaling in Neurons	1.21	0.0727	-1.155	CACNA1I,PRKACB,RALA,CAMK4,ITPR2,ADCY3,GNAI1,ADCY6,ITPR1,PLCH2,GNB4,CREB1,PRKACA,IRS2,GNA13,GNG5
Triacylglycerol Biosynthesis	1.21	0.111	0.447	ABHD5,AGPAT5,AGPAT2,PLPPR2,DBT
Pathogenesis of Multiple Sclerosis	1.19	0.222	NaN	CXCL10,CCR5
Folate Transformations I	1.19	0.222	NaN	MTHFD1,SHMT2
Toll-like Receptor Signaling	1.18	0.0933	1.633	TLR2,TLR4,NFKBIA,IL1RL1,TNFAIP3,MAP4K4,TRAF1
PFKFB4 Signaling Pathway	1.18	0.109	0.447	PRKACB,TP53,TGFB1,CREB1,PRKACA
Apelin Adipocyte Signaling Pathway	1.13	0.0909	1.134	PRKACB,GPX3,ADCY3,PRKACA,ADCY6,GNAI1,HIF1A
Endocannabinoid Cancer Inhibition Pathway	1.13	0.0759	-0.302	PRKACB,CCND3,CNR2,ADCY3,CREB1,GNAI1,ADCY6,PRKACA,IRS2,GNA13,HIF1A,TCF7
P2Y Purigenic Receptor Signaling Pathway	1.12	0.0775	0	PRKACB,GNB4,RALA,ADCY3,CREB1,GNAI1,ADCY6,PRKACA,IRS2,GNG5,PLCH2
Synaptic Long Term Potentiation	1.11	0.0794	-1	PRKACB,RALA,CAMK4,ITPR2,CREB1,PRKACA,RAPGEF3,ITPR1,PLCH2,GRINA
Oleate Biosynthesis II (Animals)	1.1	0.2	NaN	FADS2,FADS1
Salvage Pathways of Pyrimidine Ribonucleotides	1.08	0.0842	1.414	DMPK,PIM1,APOBEC3H,UPP1,MAP3K8,UCK2,NEK2,APOBEC3A
Coagulation System	1.08	0.114	0	F5,SERPINA1,PLAU,SERPINE1
Ephrin Receptor Signaling	1.08	0.073	0.632	NCK2,GNB4,PXN,RALA,ANGPT1,CREB1,GNAI1,EPHB3,GNA13,GNG5,MAP4K4,ARPC4,GRINA
CD40 Signaling	1.06	0.0875	1.134	CD40LG,NFKBIA,TNFAIP3,IRS2,JAK3,MAPKAPK2,TRAF1
ATM Signaling	1.06	0.0833	-1	TP53,GADD45B,NFKBIA,SMC2,GADD45G,CREB1,CBX5,SMC1A
Apelin Endothelial Signaling Pathway	1.06	0.0775	1.265	RALA,CAMK4,ANGPT1,ADCY3,RPS6KB2,GNAI1,ADCY6,IRS2,GNA13,HIF1A
Molecular Mechanisms of Cancer	1.05	0.0635	NaN	TP53,PRKACB,PRKDC,RALA,ADCY3,ADCY6,GNAI1,ARHGEF17,RAPGEF3,BAX,HIF1A,RBL1,RASGRF2,CDKN2D,NFKBIA,CBL,RHOG,CCND3,TGFB1,PRKACA,RHOBTB2,IRS2,GNA13,JAK3,CTNND1
Cardiac Hypertrophy Signaling (Enhanced)	1.05	0.0616	2.117	PRKACB,TNFSF4,CD40LG,CAMK4,RALA,PDE7A,IL1RL1,TGFBR3,CNTF,PLCH2,IL7R,IL1R2,TGFB1,TNFSF12,RPS6KB2,IRS2,GNA13,GNG5,MAPKAPK2,IL2RB,IL13RA1,ITPR2,ADCY3,ADCY6,GNAI1,ITPR1,MKNK2,PRKACA,IL2RA,MAP3K8
Epoxysqualene Biosynthesis	1.03	0.5	NaN	SQLE
Uridine-5'-phosphate Biosynthesis	1.03	0.5	NaN	CAD
L-glutamine Biosynthesis II (tRNA-dependent)	1.03	0.5	NaN	GATB
Glycine Biosynthesis I	1.03	0.5	NaN	SHMT2
Glutamine Degradation I	1.03	0.5	NaN	GLS
SAPK/JNK Signaling	1.03	0.0789	2.333	TP53,SH2D2A,LCK,RALA,FCER1G,IRS2,GNA13,GNG5,MAP4K4
3-phosphoinositide Biosynthesis	1.03	0.0704	1.387	LCK,TNS3,PIP5K1A,CD19,RHOG,PHOSPHO1,EPHX2,PTPN1,ICOS,NUDT12,TRAT1,IRS2,ALPL,SACM1L
Iron homeostasis signaling pathway	1.02	0.0763	NaN	MCOLN1,FTL,SLC46A1,ISCU,HIF1A,JAK3,SKP1,SLC11A1,SKP2,FTH1
Endocannabinoid Developing Neuron Pathway	1.02	0.0763	0.707	PRKACB,RALA,CNR2,ADCY3,CREB1,GNAI1,ADCY6,PRKACA,IRS2,GNG5
Neuropathic Pain Signaling In Dorsal Horn Neurons	0.991	0.0776	0.333	PRKACB,CAMK4,ITPR2,CREB1,PRKACA,IRS2,ITPR1,PLCH2,GRINA
eNOS Signaling	0.991	0.0719	-0.333	HSPA8,PRKACB,AQP9,CAMK4,GUCY1A1,ITPR2,ADCY3,ADCY6,PRKACA,IRS2,ITPR1,GUCY1B1
Protein Kinase A Signaling	0.975	0.0625	0.5	PRKACB,HIST1H1C,FLNB,PXN,CAMK4,PDE7A,ITPR2,ADCY3,ADCY6,GNAI1,ITPR1,PLCH2,TTN,GNB4,NFKBIA,TGFB1,CREB1,PTPN1,PRKACA,MYL4,GNA13,TCF7,GNG5,EBI3
Autophagy	0.971	0.0943	NaN	ATG4C,CTSD,WIPI1,CTSB,MAP1LC3B
Mevalonate Pathway I	0.963	0.167	NaN	HMGCR,HMGCS1
BER pathway	0.963	0.167	NaN	LIG3,PARP1
STAT3 Pathway	0.959	0.0741	1	IL7R,IL1R2,RALA,IL13RA1,IL1RL1,TGFB1,PIM1,TGFBR3,IL2RA,IL2RB
p38 MAPK Signaling	0.959	0.0763	1.134	IL1R2,TP53,PLA2G4A,IL1RL1,TGFB1,CREB1,RPS6KB2,MKNK2,MAPKAPK2
RAR Activation	0.955	0.0695	NaN	PRKACB,SRA1,AKR1C3,TGFB1,ADCY3,ADCY6,PRKACA,MAPKAPK2,ZBTB16,HLTF,SCAND1,SMARCD3,PARP1
CCR3 Signaling in Eosinophils	0.943	0.0735	0	GNB4,PLA2G4A,RALA,CAMK4,ITPR2,GNAI1,CCL24,IRS2,ITPR1,GNG5
CDP-diacylglycerol Biosynthesis I	0.943	0.12	NaN	ABHD5,AGPAT5,AGPAT2
Melatonin Signaling	0.939	0.0857	0.816	PRKACB,CAMK4,RORA,GNAI1,PRKACA,PLCH2
Osteoarthritis Pathway	0.939	0.068	1.265	DDIT4,IL1RL1,HIF1A,TLR2,IL1R2,TLR4,S100A9,TGFB1,CREB1,S100A8,NAMPT,JAG1,TCF7,ALPL
Aryl Hydrocarbon Receptor Signaling	0.928	0.073	0.378	TP53,CTSD,CCND3,TGFB1,GSTM3,NQO1,BAX,RBL1,ALDH5A1,MCM7
Gap Junction Signaling	0.928	0.0676	NaN	PRKACB,RALA,NPR3,GUCY1A1,ITPR2,ADCY3,TUBB2A,PRKACA,ADCY6,GNAI1,IRS2,ITPR1,PLCH2,GUCY1B1
Antiproliferative Role of Somatostatin Receptor 2	0.921	0.0805	NaN	GNB4,RALA,GUCY1A1,NPR3,IRS2,GNG5,GUCY1B1
Small Cell Lung Cancer Signaling	0.921	0.0805	NaN	TP53,FHIT,NFKBIA,CKS1B,IRS2,TRAF1,SKP2
Leukocyte Extravasation Signaling	0.914	0.0673	0.302	VAV2,PXN,SPN,GNAI1,RAPGEF3,CLDN7,MMP25,ITGAM,TIMP1,CYBA,IRS2,VCL,CTNND1,ITK
Role of NFAT in Cardiac Hypertrophy	0.914	0.0664	0.535	CACNA1I,PRKACB,CAMK4,RALA,ITPR2,ADCY3,GNAI1,ADCY6,ITPR1,PLCH2,GNB4,TGFB1,PRKACA,IRS2,GNG5
HMGB1 Signaling	0.91	0.0694	1.633	TLR4,TNFSF4,CD40LG,RHOG,RALA,TGFB1,TNFSF12,CNTF,RHOBTB2,IFNGR1,IRS2,SERPINE1
Antiproliferative Role of TOB in T Cell Signaling	0.907	0.115	NaN	TGFB1,SKP1,SKP2
Role of IL-17A in Psoriasis	0.903	0.154	NaN	S100A9,S100A8
Cholesterol Biosynthesis I	0.903	0.154	NaN	SQLE,DHCR24
Bile Acid Biosynthesis, Neutral Pathway	0.903	0.154	NaN	AKR1C3,CYP27A1
Cholesterol Biosynthesis II (via 24,25-dihydrolanosterol)	0.903	0.154	NaN	SQLE,DHCR24
Cholesterol Biosynthesis III (via Desmosterol)	0.903	0.154	NaN	SQLE,DHCR24
IL-7 Signaling Pathway	0.9	0.0795	1.633	IL7R,PAX5,CCND3,IRS2,BAX,CXCR5,JAK3
ERK5 Signaling	0.896	0.0833	0.447	SH2D2A,RALA,CREB1,RPS6KB2,MAP3K8,GNA13
Hypoxia Signaling in the Cardiovascular System	0.896	0.0833	0.447	TP53,UBE2J1,NFKBIA,NQO1,CREB1,HIF1A
Mechanisms of Viral Exit from Host Cells	0.889	0.0976	NaN	CHMP2A,CHMP4B,XPO1,LMNB1
IL-8 Signaling	0.879	0.0664	0.577	PLD4,GNB4,RHOG,ITGAM,RALA,CCND3,ANGPT1,GNAI1,RHOBTB2,IRS2,GNA13,BAX,GNG5,MAP4K4
D-myo-inositol (1,4,5)-Trisphosphate Biosynthesis	0.87	0.111	NaN	PLD4,PIP5K1A,PLCH2
Phosphatidylglycerol Biosynthesis II (Non-plastidic)	0.87	0.111	NaN	ABHD5,AGPAT5,AGPAT2
Tetrahydrobiopterin Biosynthesis I	0.866	0.333	NaN	SPR
Inosine-5'-phosphate Biosynthesis II	0.866	0.333	NaN	ATIC
4-hydroxyproline Degradation I	0.866	0.333	NaN	GOT2
Thyroid Hormone Biosynthesis	0.866	0.333	NaN	CTSD
Tetrahydrobiopterin Biosynthesis II	0.866	0.333	NaN	SPR
4-aminobutyrate Degradation I	0.866	0.333	NaN	ALDH5A1
Fatty Acid Î²-oxidation III (Unsaturated, Odd Number)	0.866	0.333	NaN	EHHADH
Huntington's Disease Signaling	0.86	0.0643	-0.333	TP53,CAPN11,GLS,HIP1,ITPR1,BAX,STX1A,VAMP2,HSPA8,CTSD,GNB4,HTT,CREB1,IRS2,GNG5,NAPA
MIF Regulation of Innate Immunity	0.86	0.0952	1	TP53,TLR4,PLA2G4A,NFKBIA
BAG2 Signaling Pathway	0.86	0.0952	0	TP53,HSPA8,CTSB,MAPKAPK2
Choline Biosynthesis III	0.851	0.143	NaN	PLD4,CHPT1
Glycogen Degradation III	0.851	0.143	NaN	GAA,MTAP
Melanocyte Development and Pigmentation Signaling	0.845	0.0741	-0.707	PRKACB,RALA,CREB1,ADCY3,ADCY6,RPS6KB2,PRKACA,IRS2
IL-2 Signaling	0.836	0.08	1.633	LCK,RALA,IRS2,IL2RA,JAK3,IL2RB
Nitric Oxide Signaling in the Cardiovascular System	0.815	0.0727	-0.707	PRKACB,CAMK4,GUCY1A1,ITPR2,PRKACA,IRS2,ITPR1,GUCY1B1
IL-23 Signaling Pathway	0.807	0.0833	1.342	STAT4,NFKBIA,RORA,IRS2,HIF1A
TNFR2 Signaling	0.801	0.103	NaN	NFKBIA,TNFAIP3,TRAF1
Production of Nitric Oxide and Reactive Oxygen Species in Macrophages	0.788	0.0647	3.317	TLR2,TLR4,NFKBIA,RHOG,CYBA,RHOBTB2,S100A8,IRS2,IFNGR1,MAP3K8,SERPINA1,JAK3,SPI1
p53 Signaling	0.77	0.0708	-0.816	TP53,PRKDC,GADD45B,THBS1,GADD45G,IRS2,BAX,HIF1A
G Protein Signaling Mediated by Tubby	0.77	0.1	NaN	GNB4,LCK,GNG5
Sphingosine-1-phosphate Signaling	0.764	0.0687	2.121	RHOG,S1PR5,ADCY3,GNAI1,ADCY6,RHOBTB2,IRS2,GNA13,PLCH2
Role of Macrophages, Fibroblasts and Endothelial Cells in Rheumatoid Arthritis	0.762	0.0603	NaN	RALA,C5AR1,CAMK4,IL10,IL1RL1,IL32,DAAM1,PLCH2,TLR2,IL1R2,TLR4,NFKBIA,TGFB1,CREB1,IRS2,TCF7,MAPKAPK2,FCGR3A/FCGR3B,TRAF1
Role of JAK1 and JAK3 in Î³c Cytokine Signaling	0.759	0.0759	NaN	IL7R,RALA,IRS2,IL2RA,JAK3,IL2RB
FAT10 Cancer Signaling Pathway	0.759	0.087	2	TP53,NFKBIA,TGFB1,TGFBR3
Superpathway of Geranylgeranyldiphosphate Biosynthesis I (via Mevalonate)	0.757	0.125	NaN	HMGCR,HMGCS1
Branched-chain Î±-keto acid Dehydrogenase Complex	0.752	0.25	NaN	DBT
Spermine and Spermidine Degradation I	0.752	0.25	NaN	SAT1
Methylmalonyl Pathway	0.752	0.25	NaN	PCCB
NAD Biosynthesis III	0.752	0.25	NaN	NAMPT
Renin-Angiotensin Signaling	0.75	0.0682	-0.816	PRKACB,RALA,ITPR2,ADCY3,ADCY6,PRKACA,IRS2,ITPR1,PTGER2
Gustation Pathway	0.75	0.0667	NaN	CACNA1I,PRKACB,PDE7A,ITPR2,ADCY3,ADCY6,PRKACA,P2RX5,ITPR1,GNG5
Cyclins and Cell Cycle Regulation	0.742	0.075	0	TP53,CDKN2D,CCND3,TGFB1,SKP1,SKP2
NF-ÎºB Activation by Viruses	0.73	0.0714	1.633	LCK,CCR5,RALA,NFKBIA,IRS2,CXCR5,TNFRSF14
PEDF Signaling	0.73	0.0714	0	TP53,SOD2,RALA,NFKBIA,IRS2,TCF7,PNPLA2
Apoptosis Signaling	0.73	0.0714	0.816	TP53,RALA,NFKBIA,CAPN11,BAX,MAP4K4,PARP1
RAN Signaling	0.714	0.118	NaN	RCC1,XPO1
Oxidative Ethanol Degradation III	0.714	0.118	NaN	ACSS1,ACSL1
Androgen Signaling	0.712	0.0667	0.447	CACNA1I,PRKACB,GNB4,AR,CAMK4,GNAI1,PRKACA,GNA13,GNG5
Role of JAK2 in Hormone-like Cytokine Signaling	0.712	0.0938	NaN	PTPN1,IRS2,HLTF
TR/RXR Activation	0.701	0.07	NaN	KLF9,CAMK4,AKR1C3,SCARB1,SREBF2,IRS2,HIF1A
IL-15 Production	0.699	0.0678	NaN	BLK,LCK,ZAP70,EPHB3,LTK,JAK3,ITK,PTK7
PPAR Signaling	0.688	0.0693	-0.378	IL1R2,SRA1,RALA,NFKBIA,IL1RL1,MAP4K4,SCAND1
Circadian Rhythm Signaling	0.686	0.0909	NaN	PER1,CREB1,GRINA
1D-myo-inositol Hexakisphosphate Biosynthesis II (Mammalian)	0.678	0.111	NaN	INPP5J,ITPKC
Valine Degradation I	0.678	0.111	NaN	DBT,EHHADH
D-myo-inositol (1,3,4)-trisphosphate Biosynthesis	0.678	0.111	NaN	INPP5J,ITPKC
FAT10 Signaling Pathway	0.678	0.111	NaN	HTT,MAP1LC3B
Creatine-phosphate Biosynthesis	0.666	0.2	NaN	MAP4K4
Serine Biosynthesis	0.666	0.2	NaN	PHGDH
2-oxobutanoate Degradation I	0.666	0.2	NaN	PCCB
Lactose Degradation III	0.666	0.2	NaN	PSAP
dTMP De Novo Biosynthesis	0.666	0.2	NaN	SHMT2
Tyrosine Degradation I	0.666	0.2	NaN	HPD
Glutamate Degradation III (via 4-aminobutyrate)	0.666	0.2	NaN	ALDH5A1
LXR/RXR Activation	0.66	0.0661	-1.342	IL1R2,TLR4,IL1RL1,MYLIP,S100A8,SERPINA1,HMGCR,HADH
TWEAK Signaling	0.66	0.0882	NaN	NFKBIA,TNFSF12,TRAF1
MIF-mediated Glucocorticoid Regulation	0.66	0.0882	NaN	TLR4,PLA2G4A,NFKBIA
Phototransduction Pathway	0.65	0.0784	NaN	PRKACB,GUCY1A1,PRKACA,GUCY1B1
G Beta Gamma Signaling	0.648	0.0656	0.378	CACNA1I,PRKACB,GNB4,RALA,PRKACA,GNAI1,GNA13,GNG5
Prostate Cancer Signaling	0.646	0.0673	NaN	TP53,NFKBIA,RALA,AR,CREB1,NKX3-1,IRS2
Leptin Signaling in Obesity	0.633	0.069	NaN	PRKACB,ADCY3,PRKACA,ADCY6,IRS2,PLCH2
GDNF Family Ligand-Receptor Interactions	0.633	0.069	-1	RALA,ARTN,ITPR2,CREB1,IRS2,ITPR1
Actin Nucleation by ARP-WASP Complex	0.62	0.0714	NaN	NCK2,RHOG,RALA,RHOBTB2,ARPC4
Non-Small Cell Lung Cancer Signaling	0.618	0.0682	-0.816	TP53,FHIT,RALA,ITPR2,IRS2,ITPR1
Glioma Invasiveness Signaling	0.618	0.0682	-0.447	RHOG,RALA,TIMP1,RHOBTB2,IRS2,PLAU
Atherosclerosis Signaling	0.611	0.064	NaN	PLA2G4A,CD40LG,TGFB1,TNFSF12,S100A8,SERPINA1,ALOX5,TNFRSF14
Sertoli Cell-Sertoli Cell Junction Signaling	0.611	0.0608	NaN	PRKACB,RALA,GUCY1A1,TGFBR3,TUBB2A,PRKACA,MAP3K8,CLDN7,VCL,PLS1,GUCY1B1
Methionine Degradation I (to Homocysteine)	0.609	0.1	NaN	PRMT5,AHCYL2
Inflammasome pathway	0.609	0.1	NaN	TLR4,CTSB
Germ Cell-Sertoli Cell Junction Signaling	0.602	0.0604	NaN	PXN,RHOG,RALA,TGFB1,TUBB2A,RHOBTB2,IRS2,MAP3K8,VCL,PLS1,CTNND1
Chondroitin and Dermatan Biosynthesis	0.595	0.167	NaN	CSGALNACT2
Synaptic Long Term Depression	0.592	0.0601	-1.508	CACNA1I,PLA2G4A,RALA,GUCY1A1,NPR3,ITPR2,GNAI1,GNA13,ITPR1,PLCH2,GUCY1B1
NGF Signaling	0.588	0.063	0.707	TP53,RALA,RHOG,CREB1,RPS6KB2,MAP3K8,IRS2,BAX
Insulin Receptor Signaling	0.585	0.0616	0.333	PRKACB,RALA,CBL,INPP5J,PTPN1,RPS6KB2,PRKACA,IRS2,VAMP2
Ethanol Degradation IV	0.578	0.0952	NaN	ACSS1,ACSL1
Renal Cell Carcinoma Signaling	0.577	0.0659	NaN	ETS1,RALA,TGFB1,IRS2,HIF1A,ELOB
Unfolded protein response	0.575	0.0727	NaN	HSPA8,INSIG1,SREBF2,HSPH1
Inhibition of Matrix Metalloproteases	0.569	0.0789	NaN	HSPG2,TIMP1,MMP25
VEGF Signaling	0.558	0.0631	1.633	SH2D2A,PXN,RALA,EIF1,IRS2,VCL,HIF1A
GÎ±q Signaling	0.554	0.0595	0.378	PLD4,GNB4,RHOG,CAMK4,NFKBIA,ITPR2,RHOBTB2,IRS2,ITPR1,GNG5
Polyamine Regulation in Colon Cancer	0.55	0.0909	NaN	MXD1,SAT1
Cysteine Biosynthesis III (mammalia)	0.55	0.0909	NaN	PRMT5,AHCYL2
Apelin Cardiac Fibroblast Signaling Pathway	0.55	0.0909	NaN	TGFB1,SERPINE1
Amyotrophic Lateral Sclerosis Signaling	0.545	0.0625	0.816	TP53,RAB5C,CAPN11,GLUL,IRS2,BAX,GRINA
Epithelial Adherens Junction Signaling	0.544	0.06	NaN	VAV2,RALA,TGFBR3,TUBB2A,MYL4,VCL,TCF7,ARPC4,CTNND1
Thioredoxin Pathway	0.539	0.143	NaN	SELENOT
Phosphatidylcholine Biosynthesis I	0.539	0.143	NaN	CHPT1
Reelin Signaling in Neurons	0.538	0.0638	NaN	BLK,APBB1,LCK,CNR2,IRS2,LRP8
Adipogenesis pathway	0.533	0.0606	NaN	TP53,EGR2,TGFB1,AGPAT2,KLF5,SAP30,HIF1A,TCF7
Dopamine Receptor Signaling	0.53	0.0658	-1	PRKACB,ADCY3,PRKACA,ADCY6,SPR
Superpathway of D-myo-inositol (1,4,5)-trisphosphate Metabolism	0.523	0.087	NaN	INPP5J,ITPKC
Apelin Cardiomyocyte Signaling Pathway	0.523	0.0614	0	TGFB1,GNAI1,MYL4,IRS2,HIF1A,ITPR1,PLCH2
VDR/RXR Activation	0.517	0.0649	0	CXCL10,IGFBP6,IL1RL1,MXD1,VDR
Chemokine Signaling	0.517	0.0649	-0.447	CCR5,CAMK4,RALA,GNAI1,CCL24
TGF-Î² Signaling	0.513	0.0625	0.447	RUNX3,RALA,TGFB1,VDR,SERPINE1,PMEPA1
IGF-1 Signaling	0.502	0.0603	0.816	PRKACB,IGFBP6,PXN,RALA,RPS6KB2,PRKACA,IRS2
Induction of Apoptosis by HIV1	0.496	0.0667	0	TP53,NFKBIA,BAX,TRAF1
Cholecystokinin/Gastrin-mediated Signaling	0.491	0.0598	0	PXN,RALA,RHOG,ITPR2,RHOBTB2,GNA13,ITPR1
Histidine Degradation III	0.491	0.125	NaN	MTHFD1
Salvage Pathways of Pyrimidine Deoxyribonucleotides	0.491	0.125	NaN	APOBEC3A
Serotonin Receptor Signaling	0.491	0.0714	NaN	ADCY3,ADCY6,SPR
D-myo-inositol-5-phosphate Metabolism	0.488	0.0577	0.333	PLD4,TNS3,PHOSPHO1,EPHX2,NUDT12,PTPN1,PLCH2,ALPL,SACM1L
Role of BRCA1 in DNA Damage Response	0.479	0.0625	NaN	TP53,RBL1,HLTF,FANCA,SMARCD3
RhoGDI Signaling	0.475	0.0565	-0.447	GNB4,PIP5K1A,RHOG,GNAI1,MYL4,RHOBTB2,ARHGEF17,GNA13,GNG5,ARPC4
Oncostatin M Signaling	0.474	0.0698	NaN	RALA,PLAU,JAK3
Stearate Biosynthesis I (Animals)	0.474	0.0698	NaN	DHCR24,DBT,ACSL1
Cardiac Î²-adrenergic Signaling	0.466	0.0576	-1.633	PRKACB,GNB4,PDE7A,ADCY3,ADCY6,PRKACA,PKIA,GNG5
Pyrimidine Ribonucleotides De Novo Biosynthesis	0.457	0.0682	NaN	SMARCAL1,CAD,CTPS1
Estrogen-mediated S-phase Entry	0.452	0.0769	NaN	RBL1,SKP2
Virus Entry via Endocytic Pathways	0.451	0.0579	NaN	B2M,FLNB,RALA,ZBTB12,HLA-C,HLA-B,IRS2
Citrulline Biosynthesis	0.45	0.111	NaN	GLS
Leucine Degradation I	0.45	0.111	NaN	IVD
Integrin Signaling	0.449	0.0545	1.508	NCK2,PXN,RHOG,ITGAM,RALA,CAPN11,ASAP1,RHOBTB2,IRS2,VCL,TTN,ARPC4
Acute Myeloid Leukemia Signaling	0.446	0.0588	NaN	RALA,PIM1,RPS6KB2,IRS2,TCF7,SPI1
BMP signaling pathway	0.442	0.0602	-0.447	PRKACB,CAMK4,RALA,CREB1,PRKACA
Pyridoxal 5'-phosphate Salvage Pathway	0.44	0.0625	1	DMPK,PIM1,MAP3K8,NEK2
Regulation of Cellular Mechanics by Calpain Protease	0.44	0.0625	NaN	PXN,RALA,CAPN11,VCL
Netrin Signaling	0.427	0.0615	NaN	PRKACB,CACNA1I,NCK2,PRKACA
nNOS Signaling in Neurons	0.425	0.0652	NaN	CAMK4,CAPN11,GRINA
Ketogenesis	0.413	0.1	NaN	HMGCS1
Calcium Transport I	0.413	0.1	NaN	ATP2B4
NAD Phosphorylation and Dephosphorylation	0.413	0.1	NaN	NNT
Glycine Betaine Degradation	0.413	0.1	NaN	SHMT2
Clathrin-mediated Endocytosis Signaling	0.4	0.0531	NaN	HSPA8,RAB5C,CBL,AMPH,AAK1,S100A8,IRS2,SERPINA1,HIP1,ARPC4,HIP1R
IL-15 Signaling	0.399	0.0575	NaN	LCK,RALA,IRS2,JAK3,IL2RB
Ethanol Degradation II	0.393	0.069	NaN	ACSS1,ACSL1
Sonic Hedgehog Signaling	0.393	0.069	NaN	PRKACB,PRKACA
Regulation of Actin-based Motility by Rho	0.388	0.0568	1	PIP5K1A,RHOG,MYL4,RHOBTB2,ARPC4
Assembly of RNA Polymerase I Complex	0.382	0.0909	NaN	POLR1B
FAK Signaling	0.379	0.055	NaN	PXN,RALA,CAPN11,ASAP1,IRS2,VCL
PI3K/AKT Signaling	0.373	0.0538	1.134	TP53,NFKBIA,RALA,INPP5J,RPS6KB2,MAP3K8,JAK3
Thyroid Cancer Signaling	0.37	0.06	NaN	TP53,RALA,TCF7
Amyloid Processing	0.37	0.06	NaN	PRKACB,CAPN11,PRKACA
CNTF Signaling	0.369	0.0571	1	RALA,CNTF,RPS6KB2,IRS2
PAK Signaling	0.362	0.0541	0.816	NCK2,PXN,RALA,MYL4,EPHB3,IRS2
FLT3 Signaling in Hematopoietic Progenitor Cells	0.36	0.0549	-0.447	STAT4,CBL,RALA,CREB1,IRS2
Hereditary Breast Cancer Signaling	0.36	0.0526	NaN	TP53,GADD45B,RALA,GADD45G,IRS2,HLTF,FANCA,SMARCD3
3-phosphoinositide Degradation	0.36	0.0526	0	TNS3,PHOSPHO1,INPP5J,EPHX2,NUDT12,PTPN1,ALPL,SACM1L
Androgen Biosynthesis	0.354	0.0833	NaN	AKR1C3
Glycogen Degradation II	0.354	0.0833	NaN	MTAP
UVA-Induced MAPK Signaling	0.345	0.0531	1	TP53,RALA,RPS6KB2,IRS2,PLCH2,PARP1
CD27 Signaling in Lymphocytes	0.344	0.0577	NaN	SIVA1,NFKBIA,MAP3K8
Role of Cytokines in Mediating Communication between Immune Cells	0.344	0.0577	NaN	TGFB1,IL10,IL32
4-1BB Signaling in T Lymphocytes	0.343	0.0625	NaN	NFKBIA,TRAF1
Agranulocyte Adhesion and Diapedesis	0.336	0.0511	NaN	CXCL10,CXCL16,C5AR1,GNAI1,CKLF,MYL4,CCL24,CLDN7,MMP25
JAK/Stat Signaling	0.333	0.0532	0.447	STAT4,RALA,PTPN1,IRS2,JAK3
Fatty Acid Activation	0.328	0.0769	NaN	ACSL1
Leukotriene Biosynthesis	0.328	0.0769	NaN	ALOX5
Urate Biosynthesis/Inosine 5'-phosphate Degradation	0.328	0.0769	NaN	IMPDH2
Calcium Signaling	0.328	0.0505	-0.333	CACNA1I,PRKACB,CAMK4,ITPR2,CREB1,PRKACA,MYL4,ITPR1,ATP2B4,GRINA
MSP-RON Signaling Pathway	0.327	0.0541	NaN	TLR2,TLR4,ITGAM,IRS2
ILK Signaling	0.322	0.0503	2.333	NCK2,FLNB,PXN,RHOG,CREB1,MYL4,RHOBTB2,IRS2,VCL,HIF1A
Mouse Embryonic Stem Cell Pluripotency	0.321	0.0517	1.342	TP53,ID2,RALA,IRS2,TCF7,JAK3
Docosahexaenoic Acid (DHA) Signaling	0.321	0.0556	NaN	IRS2,BAX,PNPLA2
IL-17 Signaling	0.315	0.0521	NaN	CXCL10,RALA,TIMP1,IRS2,MAPKAPK2
D-myo-inositol (1,4,5,6)-Tetrakisphosphate Biosynthesis	0.313	0.0507	0.378	TNS3,PHOSPHO1,EPHX2,NUDT12,PTPN1,ALPL,SACM1L
D-myo-inositol (3,4,5,6)-tetrakisphosphate Biosynthesis	0.313	0.0507	0.378	TNS3,PHOSPHO1,EPHX2,NUDT12,PTPN1,ALPL,SACM1L
IL-6 Signaling	0.306	0.0504	1.89	IL1R2,RALA,NFKBIA,IL1RL1,IRS2,MAPKAPK2,MAP4K4
Isoleucine Degradation I	0.305	0.0714	NaN	EHHADH
Methylglyoxal Degradation III	0.305	0.0714	NaN	AKR1C3
LPS-stimulated MAPK Signaling	0.299	0.051	0.447	TLR4,NFKBIA,RALA,CREB1,IRS2
Role of PI3K/AKT Signaling in the Pathogenesis of Influenza	0.299	0.0519	-1	CCR5,NFKBIA,GNAI1,IRS2
Telomerase Signaling	0.299	0.0504	1.633	ETS1,TP53,RALA,IRS2,IL2RA,IL2RB
SPINK1 General Cancer Pathway	0.299	0.0519	0	GZMA,RALA,IRS2,JAK3
Semaphorin Signaling in Neurons	0.289	0.0526	NaN	RHOG,DPYSL3,RHOBTB2
RhoA Signaling	0.286	0.0496	0	PIP5K1A,MYL4,GNA13,SEPT11,TTN,ARPC4
Paxillin Signaling	0.286	0.0496	0.447	NCK2,PXN,ITGAM,RALA,IRS2,VCL
Superpathway of Citrulline Metabolism	0.285	0.0667	NaN	GLS
Vitamin-C Transport	0.285	0.0667	NaN	SELENOT
Actin Cytoskeleton Signaling	0.28	0.0482	0	VAV2,PXN,PIP5K1A,RALA,MYL4,IRS2,GNA13,VCL,SSH2,TTN,ARPC4
ERK/MAPK Signaling	0.279	0.0483	0	ETS1,PRKACB,PLA2G4A,PXN,RALA,CREB1,PRKACA,IRS2,RAPGEF3,MKNK2
Apelin Pancreas Signaling Pathway	0.279	0.0517	NaN	PRKACB,PRKACA,IRS2
Notch Signaling	0.275	0.0541	NaN	FURIN,JAG1
Myc Mediated Apoptosis Signaling	0.274	0.05	NaN	TP53,RALA,IRS2,BAX
Role of MAPK Signaling in the Pathogenesis of Influenza	0.274	0.05	NaN	CXCL10,PLA2G4A,RALA,BAX
Pancreatic Adenocarcinoma Signaling	0.272	0.0488	-0.447	PLD4,TP53,RALA,TGFB1,IRS2,JAK3
RANK Signaling in Osteoclasts	0.269	0.049	1	CAMK4,NFKBIA,CBL,IRS2,MAP3K8
Glioma Signaling	0.266	0.0484	NaN	TP53,CDKN2D,CAMK4,RALA,IRS2,RBL1
Extrinsic Prothrombin Activation Pathway	0.266	0.0625	NaN	F5
Tight Junction Signaling	0.265	0.0479	NaN	PRKACB,TGFB1,PRKACA,MYL4,VCL,CLDN7,VAMP2,NAPA
LPS/IL-1 Mediated Inhibition of RXR Function	0.264	0.0476	2	IL1R2,TLR4,SCARB1,IL1RL1,GSTM3,XPO1,ABCC3,HMGCS1,ACSL1,ALDH5A1
GÎ±12/13 Signaling	0.263	0.0479	0.816	VAV2,PXN,RALA,NFKBIA,MYL4,IRS2,GNA13
Retinol Biosynthesis	0.263	0.0526	NaN	AKR1C3,PNPLA2
Activation of IRF by Cytosolic Pattern Recognition Receptors	0.252	0.0492	NaN	NFKBIA,IL10,ZBP1
April Mediated Signaling	0.252	0.0513	NaN	NFKBIA,TRAF1
Phospholipases	0.252	0.0492	NaN	PLD4,PLA2G4A,PLCH2
Mitochondrial L-carnitine Shuttle Pathway	0.249	0.0588	NaN	ACSL1
D-myo-inositol (1,4,5)-trisphosphate Degradation	0.249	0.0588	NaN	INPP5J
GM-CSF Signaling	0.243	0.0476	0	ETS1,RALA,PIM1,IRS2
nNOS Signaling in Skeletal Muscle Cells	0.241	0.05	NaN	CACNA1I,CAMK4
PXR/RXR Activation	0.235	0.0476	NaN	PRKACB,PRKACA,ABCC3
Mitotic Roles of Polo-Like Kinase	0.235	0.0476	NaN	TGFB1,CDC7,SMC1A
Differential Regulation of Cytokine Production in Macrophages and T Helper Cells by IL-17A and IL-17F	0.234	0.0556	NaN	IL10
Role of PKR in Interferon Induction and Antiviral Response	0.231	0.0488	NaN	TP53,NFKBIA
B Cell Activating Factor Signaling	0.231	0.0488	NaN	NFKBIA,TRAF1
Role of Hypercytokinemia/hyperchemokinemia in the Pathogenesis of Influenza	0.231	0.0488	NaN	CXCL10,CCR5
Role of IL-17F in Allergic Inflammatory Airway Diseases	0.231	0.0488	NaN	CXCL10,CREB1
Triacylglycerol Degradation	0.231	0.0488	NaN	AARS,PNPLA2
Pyrimidine Ribonucleotides Interconversion	0.222	0.0476	NaN	SMARCAL1,CTPS1
The Visual Cycle	0.219	0.0526	NaN	AKR1C3
Purine Nucleotides Degradation II (Aerobic)	0.219	0.0526	NaN	IMPDH2
Putrescine Degradation III	0.219	0.0526	NaN	SAT1
DNA damage-induced 14-3-3Ïƒ Signaling	0.219	0.0526	NaN	TP53
NAD Salvage Pathway II	0.193	0.0476	NaN	NUDT12
Neuregulin Signaling	0	0.0319	NaN	RALA,RPS6KB2,AREG
Axonal Guidance Signaling	0	0.0436	NaN	PRKACB,PXN,RALA,TUBB2A,GNAI1,SEMA6B,PLCH2,MMP25,PLXND1,NCK2,GNB4,NTNG2,PRKACA,MYL4,EPHB3,IRS2,GNA13,LNPEP,GNG5,ADAM9,ARPC4
Fc Epsilon RI Signaling	0	0.0462	0	VAV2,PLA2G4A,RALA,INPP5J,FCER1G,IRS2
Acute Phase Response Signaling	0	0.0337	0.816	FTL,SOD2,NFKBIA,RALA,SERPINA1,SERPINE1
Mitochondrial Dysfunction	0	0.0242	NaN	MT-ND6,FURIN,SOD2,NDUFA3
FXR/RXR Activation	0	0.032	NaN	SCARB1,CYP27A1,SLC51A,SERPINA1
Ceramide Signaling	0	0.0385	0	CTSD,RALA,S1PR5,IRS2
Erythropoietin Signaling	0	0.044	NaN	CBL,NFKBIA,RALA,IRS2
14-3-3-mediated Signaling	0	0.0426	NaN	CBL,RALA,TUBB2A,IRS2,BAX,PLCH2
Role of RIG1-like Receptors in Antiviral Innate Immunity	0	0.0238	NaN	NFKBIA
FcÎ³RIIB Signaling in B Lymphocytes	0	0.0333	NaN	CACNA1I,RALA,IRS2
IL-3 Signaling	0	0.0215	NaN	RALA,IRS2
Lymphotoxin Î² Receptor Signaling	0	0.0435	NaN	NFKBIA,IRS2,TRAF1
Thrombopoietin Signaling	0	0.0267	NaN	RALA,IRS2
IL-9 Signaling	0	0.0426	NaN	IRS2,JAK3
HIF1Î± Signaling	0	0.0472	NaN	TP53,RALA,IRS2,HIF1A,MMP25,ELOB
Angiopoietin Signaling	0	0.0455	NaN	NFKBIA,RALA,ANGPT1,IRS2
Factors Promoting Cardiogenesis in Vertebrates	0	0.0333	NaN	TGFB1,TGFBR3,TCF7
Agrin Interactions at Neuromuscular Junction	0	0.0263	NaN	PXN,RALA
CDK5 Signaling	0	0.0467	-1.342	PRKACB,RALA,ADCY3,PRKACA,ADCY6
HGF Signaling	0	0.0407	1	ETS1,PXN,RALA,IRS2,MAP3K8
Role of CHK Proteins in Cell Cycle Checkpoint Control	0	0.0351	NaN	TP53,CLSPN
Human Embryonic Stem Cell Pluripotency	0	0.0278	NaN	S1PR5,TGFB1,IRS2,TCF7
DNA Methylation and Transcriptional Repression Signaling	0	0.0294	NaN	SAP30
Role of Oct4 in Mammalian Embryonic Stem Cell Pluripotency	0	0.0444	NaN	TP53,PARP1
Role of NANOG in Mammalian Embryonic Stem Cell Pluripotency	0	0.0305	1	TP53,RALA,IRS2,JAK3
Growth Hormone Signaling	0	0.0233	NaN	RPS6KB2,IRS2
Prolactin Signaling	0	0.0319	NaN	RALA,IRS2,TCF7
Melanoma Signaling	0	0.0455	NaN	TP53,RALA,IRS2
Endometrial Cancer Signaling	0	0.04	NaN	TP53,RALA,IRS2
Basal Cell Carcinoma Signaling	0	0.0286	NaN	TP53,TCF7
Bladder Cancer Signaling	0	0.0417	NaN	TP53,RALA,THBS1,MMP25
Type II Diabetes Mellitus Signaling	0	0.0327	NaN	CACNA1I,NFKBIA,IRS2,ADIPOR1,ACSL1
Chronic Myeloid Leukemia Signaling	0	0.0435	NaN	TP53,RALA,TGFB1,IRS2,RBL1
p70S6K Signaling	0	0.0352	0.447	CD19,RALA,GNAI1,IRS2,PLCH2
mTOR Signaling	0	0.0421	0.816	PLD4,RHOG,RALA,DDIT4,RPS6KB2,RHOBTB2,IRS2,HIF1A,RPS24
EIF2 Signaling	0	0.0179	NaN	EIF1,RALA,IRS2,RPS24
Retinoic acid Mediated Apoptosis Signaling	0	0.0175	NaN	PARP1
AMPK Signaling	0	0.0356	0.816	PRKACB,CREB1,PRKACA,IRS2,HMGCR,HLTF,SMARCD3,PPAT
Rac Signaling	0	0.0317	0	PIP5K1A,RALA,IRS2,ARPC4
Role of Osteoblasts, Osteoclasts and Chondrocytes in Rheumatoid Arthritis	0	0.0433	NaN	IL1R2,CAMK4,NFKBIA,CBL,IL1RL1,TGFB1,IL10,IRS2,TCF7,ALPL
Ovarian Cancer Signaling	0	0.0455	0.447	PRKACB,TP53,RALA,PRKACA,RPS6KB2,IRS2,TCF7
HER-2 Signaling in Breast Cancer	0	0.0404	NaN	TP53,RALA,IRS2,AREG
Regulation of eIF4 and p70S6K Signaling	0	0.0242	NaN	EIF1,RALA,IRS2,RPS24
Estrogen-Dependent Breast Cancer Signaling	0	0.0337	NaN	RALA,CREB1,IRS2
Glioblastoma Multiforme Signaling	0	0.0452	0.378	TP53,RALA,RHOG,ITPR2,RHOBTB2,IRS2,ITPR1,PLCH2
Role of Wnt/GSK-3Î² Signaling in the Pathogenesis of Influenza	0	0.0135	NaN	TCF7
TNFR1 Signaling	0	0.0417	NaN	NFKBIA,TNFAIP3
Intrinsic Prothrombin Activation Pathway	0	0.0244	NaN	F5
Assembly of RNA Polymerase II Complex	0	0.02	NaN	TAF10
Role of Tissue Factor in Cancer	0	0.0458	NaN	BLK,TP53,LCK,RALA,IRS2,GNA13
IL-17A Signaling in Airway Cells	0	0.0375	NaN	NFKBIA,IRS2,JAK3
Role of IL-17A in Arthritis	0	0.0429	NaN	NFKBIA,IRS2,MAPKAPK2
IL-17A Signaling in Fibroblasts	0	0.0286	NaN	NFKBIA
IL-17A Signaling in Gastric Cells	0	0.04	NaN	CXCL10
Differential Regulation of Cytokine Production in Intestinal Epithelial Cells by IL-17A and IL-17F	0	0.0435	NaN	IL10
Role of JAK1, JAK2 and TYK2 in Interferon Signaling	0	0.0417	NaN	IFNGR1
Signaling by Rho Family GTPases	0	0.0469	0.378	GNB4,PIP5K1A,RHOG,GNAI1,MYL4,RHOBTB2,IRS2,ARHGEF17,GNA13,SEPT11,GNG5,ARPC4
Transcriptional Regulatory Network in Embryonic Stem Cells	0	0.0185	NaN	SMARCAD1
VEGF Family Ligand-Receptor Interactions	0	0.0303	NaN	PLA2G4A,RALA,IRS2
Ephrin A Signaling	0	0.0323	NaN	VAV2,IRS2
ErbB Signaling	0	0.037	1	NCK2,RALA,IRS2,AREG
ErbB2-ErbB3 Signaling	0	0.038	NaN	RALA,IRS2,JAK3
ErbB4 Signaling	0	0.0247	NaN	RALA,IRS2
Heparan Sulfate Biosynthesis	0	0.0152	NaN	AARS
Retinoate Biosynthesis I	0	0.0323	NaN	AKR1C3
Heparan Sulfate Biosynthesis (Late Stages)	0	0.0169	NaN	AARS
Glutathione Redox Reactions I	0	0.0455	NaN	GPX3
tRNA Splicing	0	0.0238	NaN	PDE7A
Pyrimidine Deoxyribonucleotides De Novo Biosynthesis I	0	0.0435	NaN	RRM1
Estrogen Biosynthesis	0	0.0256	NaN	AKR1C3
Chondroitin Sulfate Biosynthesis	0	0.0189	NaN	CSGALNACT2
Dermatan Sulfate Biosynthesis	0	0.0182	NaN	CSGALNACT2
Glutathione-mediated Detoxification	0	0.04	NaN	GSTM3
Chondroitin Sulfate Biosynthesis (Late Stages)	0	0.0222	NaN	CSGALNACT2
Antioxidant Action of Vitamin C	0	0.0472	0	PLD4,PLA2G4A,NFKBIA,SELENOT,PLCH2
Regulation of the Epithelial-Mesenchymal Transition Pathway	0	0.0452	NaN	ETS1,ID2,RALA,TGFB1,IRS2,HIF1A,TCF7,JAG1,JAK3
Role of p14/p19ARF in Tumor Suppression	0	0.0455	NaN	TP53,IRS2
UVB-Induced MAPK Signaling	0	0.0294	NaN	TP53,IRS2
UVC-Induced MAPK Signaling	0	0.0385	NaN	TP53,RALA
Oxidative Phosphorylation	0	0.00962	NaN	NDUFA3
HIPPO signaling	0	0.0238	NaN	SKP1,SKP2
PCP pathway	0	0.0333	NaN	VANGL1,DAAM1
Wnt/Ca+ pathway	0	0.0328	NaN	CREB1,PLCH2
Estrogen Receptor Signaling	0	0.0365	NaN	PRKDC,SRA1,RALA,MED10,TAF10
EGF Signaling	0	0.0429	NaN	ITPR2,IRS2,ITPR1
PTEN Signaling	0	0.0397	-1	CBL,RALA,INPP5J,TGFBR3,RPS6KB2
FGF Signaling	0	0.0435	0	CREB1,IRS2,ITPR1,MAPKAPK2
GABA Receptor Signaling	0	0.0426	NaN	CACNA1I,ADCY3,ADCY6,ALDH5A1
Xenobiotic Metabolism Signaling	0	0.0386	NaN	FTL,SRA1,RALA,CAMK4,GSTM3,NQO1,IRS2,MAP3K8,ABCC3,ALDH5A1,SCAND1
Wnt/Î²-catenin Signaling	0	0.0353	-1	TP53,TGFB1,TGFBR3,SOX12,KREMEN1,TCF7
Neurotrophin/TRK Signaling	0	0.0341	NaN	RALA,CREB1,IRS2
Death Receptor Signaling	0	0.0444	0	NFKBIA,TNFSF12,MAP4K4,PARP1
PDGF Signaling	0	0.0396	0	RALA,INPP5J,IRS2,JAK3
Macropinocytosis Signaling	0	0.0217	NaN	RALA,IRS2
Cancer Drug Resistance By Drug Efflux	0	0.0345	NaN	TP53,RALA
GP6 Signaling Pathway	0	0.0455	1.633	RHOG,CAMK4,COL6A2,FCER1G,IRS2,ITPR1
SPINK1 Pancreatic Cancer Pathway	0	0.0364	NaN	TGFB1,CTSB
NER Pathway	0	0.0196	NaN	TOP2B,LIG3

## Sheet: 48 vs base CR
Ingenuity Canonical Pathways	-log(p-value)	Ratio	z-score	Molecules
Oxidative Phosphorylation	8.56	0.288	5.477	NDUFA4,COX7B,COX6A1,COX5B,COX8A,NDUFB8,MT-CO2,NDUFA1,ATP5F1E,NDUFB9,MT-CYB,ATP5MF,MT-CO3,UQCRFS1,MT-ND2,COX4I1,COX6B1,MT-ATP6,SURF1,MT-ND4,UQCR11,NDUFS5,MT-ND1,NDUFA11,NDUFA6,COX7A2,COX5A,NDUFA12,NDUFA3,MT-ND3
Mitochondrial Dysfunction	6.64	0.218	NaN	NDUFA4,COX7B,COX6A1,PRDX5,COX5B,COX8A,NDUFB8,PSEN2,DHODH,MT-CO2,NDUFA1,ATP5F1E,NDUFB9,SOD2,GPD2,MT-CYB,ATP5MF,UQCRFS1,MT-CO3,MT-ND2,COX4I1,MT-ATP6,COX6B1,SURF1,MT-ND4,UQCR11,MAPK12,NDUFS5,MT-ND1,NDUFA11,NDUFA6,COX5A,COX7A2,NDUFA12,NDUFA3,MT-ND3
OX40 Signaling Pathway	5.59	0.309	0.632	CD247,B2M,RELA,TNFSF4,HLA-DOA,CD3E,HLA-A,HLA-B,MAPK12,CD3D,NFKBIA,JUN,HLA-C,FCER1G,HLA-F,NFKBIB,HLA-E
Cytotoxic T Lymphocyte-mediated Apoptosis of Target Cells	5.25	0.387	1.89	B2M,CD247,PRF1,CD3E,ZBTB12,HLA-A,HLA-C,GZMB,HLA-B,APAF1,FCER1G,CD3D
Sirtuin Signaling Pathway	4.84	0.166	-1.298	NDUFA4,HIST1H1C,RELA,GADD45B,GADD45G,NDUFB8,HIF1A,NDUFA1,ATP5F1E,ABCA1,NDUFB9,SOD2,WRN,JUN,GADD45A,MT-CYB,GABARAPL1,H1FX,RPTOR,UQCRFS1,NAMPT,MAP1LC3B,MT-ND2,KAT2A,PGK1,MYCN,PRKDC,MT-ATP6,POLR1B,POLR1A,GLS,MT-ND4,BAX,MAPK12,AGTRAP,PARP1,NDUFS5,MT-ND1,H3F3A/H3F3B,NDUFA11,NDUFA6,E2F1,NDUFA12,NDUFA3,MT-ND3,GABARAP,BCL2L11
Hereditary Breast Cancer Signaling	4.31	0.191	NaN	GADD45B,ARID1A,GADD45G,POLR2J,FANCF,DDB2,PIK3R4,RAD50,CHEK1,GADD45A,UBA52,IRS2,BRCA1,POLR2L,HDAC9,PMS2,CDK6,CDK1,FANCL,SMARCD3,POLR2G,E2F1,MRE11,CDKN1A,MSH6,ATR,UBC,HLTF,FANCA
Protein Ubiquitination Pathway	4.21	0.162	NaN	B2M,PSMD7,CDC20,HLA-A,HSPA1A/HSPA1B,HLA-B,TRAP1,USP54,SKP1,ELOB,UBE2O,HSPA5,ELOC,ANAPC1,USO1,USP3,SACS,USP13,BAG1,UBA52,USP40,BRCA1,PSMB4,UBE2M,USP43,HSPH1,BIRC6,PSMD6,MDM2,HSPD1,PSMD8,SKP2,HSPA8,UBE2D2,PSMC1,PSME1,CBL,ZBTB12,PSMB2,HLA-C,DNAJB11,PSMB1,UBC
Cell Cycle Control of Chromosomal Replication	4.18	0.268	NaN	MCM6,CDC45,CDT1,CDC6,POLE,ORC6,CDC7,CDK6,POLD1,CDK1,MCM4,MCM3,MCM2,ORC1,MCM7
DNA Double-Strand Break Repair by Non-Homologous End Joining	4.12	0.5	NaN	PRKDC,WRN,LIG4,MRE11,RAD50,PARP1,LIG3
GADD45 Signaling	3.97	0.421	NaN	CCNE1,GADD45B,GADD45A,GADD45G,CDKN1A,ATR,BRCA1,CDK1
Type I Diabetes Mellitus Signaling	3.9	0.206	1.387	CD247,SOCS1,RELA,SOCS3,HLA-DOA,IL12A,CD3E,HLA-A,GZMB,HLA-B,APAF1,IFNGR1,HSPD1,MAPK12,CD3D,PRF1,NFKBIA,HLA-C,FCER1G,HLA-F,NFKBIB,HLA-E
Role of BRCA1 in DNA Damage Response	3.82	0.225	-0.832	ARID1A,FANCF,RBL1,SMARCD3,RAD50,FANCL,CHEK1,GADD45A,CDKN1A,MRE11,E2F1,MSH6,ATR,BRCA1,BRIP1,HLTF,E2F2,FANCA
ATM Signaling	3.24	0.198	-1.155	GADD45B,GADD45G,MDM2,MAPK12,CBX5,CDK1,RAD50,CHEK1,HERC2,NFKBIA,JUN,SMC2,GADD45A,MRE11,CDKN1A,ATF4,ATR,BRCA1,CDC25A
5-aminoimidazole Ribonucleotide Biosynthesis I	3.17	1	NaN	PFAS,PPAT,GART
Allograft Rejection Signaling	3.16	0.25	NaN	B2M,HLA-DOA,PRF1,CD40,HLA-A,HLA-C,IL10,GZMB,HLA-B,FCER1G,HLA-F,HLA-E
Autoimmune Thyroid Disease Signaling	3.13	0.262	NaN	HLA-DOA,PRF1,CD40,HLA-A,HLA-C,IL10,GZMB,HLA-B,FCER1G,HLA-F,HLA-E
CD28 Signaling in T Helper Cells	3.11	0.178	2.138	CD247,FYN,RELA,HLA-DOA,CD3E,HLA-A,ARPC5L,HLA-B,RAC1,ITPR1,PIK3R4,MAPK12,CD3D,JUN,NFKBIA,MAP2K2,CDC42,ARPC2,FCER1G,ARPC3,IRS2,NFKBIB,ARPC4
Cdc42 Signaling	3.11	0.178	3	CD247,VAV2,B2M,HLA-DOA,CFL1,MYL6,CD3E,HLA-A,ARPC5L,HLA-B,MAPK12,CD3D,JUN,CDC42,HLA-C,ARPC2,FCER1G,ARPC3,HLA-F,HLA-E,MYL12B,ARPC4,MYL12A
FcÎ³ Receptor-mediated Phagocytosis in Macrophages and Monocytes	2.98	0.194	1.886	VAV2,FYN,NAPEPLD,FCGR2A,ARPC5L,RAC1,PLD4,DOCK1,ARF6,PIP5K1A,CBL,CDC42,ARPC2,RPS6KB2,VAMP3,ARPC3,ARPC4,FCGR3A/FCGR3B
Estrogen-mediated S-phase Entry	2.9	0.308	-2.121	CCNE1,E2F1,CDKN1A,RBL1,E2F2,CDK1,CDC25A,SKP2
Cell Cycle: G1/S Checkpoint Regulation	2.83	0.212	1.508	HDAC9,CDK6,MDM2,RBL1,SKP1,SKP2,CCNE1,CDKN2D,TGFB1,CDKN1A,E2F1,ATR,E2F2,CDC25A
Purine Nucleotides De Novo Biosynthesis II	2.82	0.455	-2.236	PAICS,PFAS,ATIC,PPAT,GART
Granzyme B Signaling	2.78	0.375	-1.342	PRKDC,PRF1,GZMB,APAF1,LMNB2,PARP1
Glucocorticoid Receptor Signaling	2.75	0.135	NaN	PRKACB,CD247,RELA,ICAM1,ARID1A,CD3E,SGK1,HSPA1A/HSPA1B,POLR2J,TAF10,HSPA5,CD163,PIK3R4,TSC22D3,GTF2A2,IL1R2,AR,NFKBIA,JUN,MAP2K2,BAG1,TGFB1,SUMO1,IRS2,FKBP5,NFKBIB,POLR2L,KRT10,ADRB2,SRA1,IL10,RAC1,MAPK12,CD3D,SMARCD3,HSPA8,POLR2G,TAF1,VIPR1,DUSP1,GTF2E1,CDKN1A,PRKACA,KRT72,PLAU,JAK3,HLTF
p53 Signaling	2.74	0.177	-0.5	HDAC9,PRKDC,GADD45B,GADD45G,PLAGL1,APAF1,MDM2,BAX,HIF1A,PIK3R4,CHEK1,TP53I3,JUN,GADD45A,THBS1,E2F1,CDKN1A,IRS2,ATR,BRCA1
Th1 and Th2 Activation Pathway	2.63	0.154	NaN	CD247,SOCS1,SOCS3,TNFSF4,HLA-DOA,IL12A,ICAM1,CD3E,HLA-A,IL1RL1,TGFBR3,HLA-B,PSEN2,CD8A,PIK3R4,SPI1,NFIL3,JUN,TGFB1,IRS2,RUNX3,IL10,IL6R,IFNGR1,CD3D,CD40,IL2RA,JAK3
Sumoylation Pathway	2.56	0.178	0	SUMO3,RAC1,MDM2,MAPK12,ARHGDIB,AR,RHOG,NFKBIA,JUN,RCC1,CDC42,SUMO1,RHOA,MYB,RHOBTB2,ARHGDIA,ZNF217,ISG20
Caveolar-mediated Endocytosis Signaling	2.52	0.197	NaN	B2M,FLNB,FYN,RAB5C,HLA-A,HLA-B,CD48,COPE,FLOT1,RAB5A,CD55,ZBTB12,HLA-C,ITGA7
Interferon Signaling	2.5	0.25	1.667	SOCS1,IFITM3,RELA,IFNGR1,IFI6,BAX,IFITM2,IFITM1,ISG15
Lipid Antigen Presentation by CD1	2.45	0.292	NaN	B2M,ARF6,CD3E,PDIA3,FCER1G,PSAP,AP2S1
Tumoricidal Function of Hepatic Natural Killer Cells	2.45	0.292	0.816	SERPINB9,PRF1,ICAM1,GZMB,SRGN,APAF1,BAX
Regulation of Actin-based Motility by Rho	2.42	0.182	3.207	PFN1,MYL6,CFL1,ARPC5L,RAC1,PIP5K1A,RHOG,CDC42,RHOA,ARPC2,ARPC3,RHOBTB2,ARHGDIA,MYL12B,ARPC4,MYL12A
Aryl Hydrocarbon Receptor Signaling	2.41	0.161	-0.5	ALDH1B1,RELA,GSTM3,CDK6,APAF1,MDM2,BAX,RBL1,GSTO1,CHEK1,CTSD,CCNE1,JUN,TGFB1,E2F1,CDKN1A,NEDD8,ALDH18A1,ATR,AHR,ALDH5A1,MCM7
iNOS Signaling	2.4	0.227	2.53	TLR4,RELA,LY96,JUN,NFKBIA,CD14,IFNGR1,MAPK12,JAK3,NFKBIB
Phagosome Maturation	2.37	0.159	NaN	B2M,ATP6V0B,RAB5C,PRDX5,HLA-A,HLA-B,VAMP2,DYNLRB1,DYNC1H1,CTSD,RAB5A,MPO,ATP6V1F,CTSS,TUBE1,ZBTB12,HLA-C,VAMP3,CTSB,ATP6V1G1,NAPA,ATP6V0E1
Antigen Presentation Pathway	2.33	0.237	NaN	B2M,HLA-DOA,HLA-A,PDIA3,HLA-C,HLA-B,CIITA,HLA-F,HLA-E
Iron homeostasis signaling pathway	2.32	0.16	NaN	ATP6V0B,IL6R,CP,HIF1A,SMAD5,CD163,SKP1,SLC39A14,SKP2,FLVCR1,MCOLN1,FTL,HP,ATP6V1F,ATP6V1G1,ISCU,JAK3,STEAP3,ATP6V0E1,SLC11A1,FTH1
Th2 Pathway	2.31	0.155	0.5	CD247,RUNX3,SOCS3,TNFSF4,HLA-DOA,ICAM1,IL12A,CD3E,IL10,HLA-A,IL1RL1,TGFBR3,HLA-B,PSEN2,PIK3R4,SPI1,CD3D,JUN,CD40,TGFB1,IRS2,IL2RA,JAK3
Th1 Pathway	2.28	0.159	0.688	CD247,SOCS1,RUNX3,SOCS3,HLA-DOA,ICAM1,IL12A,CD3E,IL10,HLA-A,HLA-B,IL6R,IFNGR1,PSEN2,PIK3R4,CD8A,CD3D,NFIL3,CD40,IRS2,JAK3
Inhibition of Angiogenesis by TSP1	2.28	0.25	1.342	HSPG2,FYN,JUN,GUCY1A1,TGFB1,THBS1,MAPK12,GUCY1B1
CTLA4 Signaling in Cytotoxic T Lymphocytes	2.23	0.17	NaN	CD247,B2M,FYN,CD3E,HLA-A,CLTB,HLA-B,AP1S3,CD8A,PIK3R4,CD3D,CD8B,AP2S1,ZBTB12,HLA-C,FCER1G,IRS2
Activation of IRF by Cytosolic Pattern Recognition Receptors	2.22	0.197	0.577	RELA,JUN,NFKBIA,CD40,IL10,ZBP1,SIKE1,MAVS,PIN1,MAPK12,NFKBIB,ISG15
Dendritic Cell Maturation	2.2	0.145	2.746	B2M,RELA,HLA-DOA,IL12A,ICAM1,PDIA3,HLA-A,IL32,HLA-B,LTB,PIK3R4,NFKBIA,ATF4,IRS2,NFKBIB,FCGR3A/FCGR3B,TYROBP,FCGR2A,IL10,RELB,CD58,MAPK12,TLR4,CD40,HLA-C,ZBTB12,FCER1G
Cell Cycle: G2/M DNA Damage Checkpoint Regulation	2.05	0.204	-0.333	PRKDC,GADD45A,CDKN1A,ATR,MDM2,BRCA1,SKP1,CDK1,SKP2,CHEK1
MIF Regulation of Innate Immunity	2.03	0.214	1.667	TLR4,PLA2G4A,RELA,LY96,JUN,NFKBIA,CD14,MAPK12,NFKBIB
BAG2 Signaling Pathway	2.03	0.214	-0.333	HSPA8,RELA,PSME1,HSPA1A/HSPA1B,CDKN1A,CTSB,MDM2,HSPA5,MAPKAPK2
Role of CHK Proteins in Cell Cycle Checkpoint Control	2.02	0.193	-0.333	CDKN1A,E2F1,MRE11,ATR,CLSPN,BRCA1,RAD50,E2F2,CDK1,CDC25A,CHEK1
Crosstalk between Dendritic Cells and Natural Killer Cells	2	0.169	NaN	TLR4,RELA,PRF1,IL12A,CD40,HLA-C,TYROBP,HLA-A,CD69,HLA-B,NCR3,LTB,HLA-F,HLA-E,NECTIN2
Pancreatic Adenocarcinoma Signaling	1.98	0.154	-0.258	RELA,NAPEPLD,BAD,RAC1,MDM2,PIK3R4,MAPK12,PLD4,CCNE1,MAP2K2,CDC42,CYP2E1,TGFB1,E2F1,CDKN1A,TGFA,IRS2,JAK3,E2F2
Complement System	1.95	0.222	1.89	CFD,CD55,C5AR1,C1QC,C1QA,C1QB,C3AR1,C2
Molecular Mechanisms of Cancer	1.92	0.122	NaN	PRKACB,FYN,RELA,BAD,PSEN2,SMAD5,HIF1A,RBL1,PIK3R4,CHEK1,SYNGAP1,RHOG,NFKBIA,JUN,MAP2K2,TGFB1,RHOBTB2,IRS2,BRCA1,NFKBIB,FZD2,E2F2,CDC25A,PRKDC,LRP5,STK36,ADCY3,GNAI1,APAF1,ADCY6,CDK6,RAC1,RAPGEF3,MDM2,BAX,MAPK12,CDK1,CDKN2D,CCNE1,CBL,CDC42,RHOA,E2F1,CDKN1A,PRKACA,ATR,JAK3,BCL2L11
Graft-versus-Host Disease Signaling	1.9	0.205	NaN	HLA-DOA,PRF1,HLA-A,HLA-C,GZMB,HLA-B,FCER1G,HLA-F,HLA-E
Granzyme A Signaling	1.89	0.294	NaN	GZMA,HIST1H1C,PRF1,H1FX,HMGB2
TREM1 Signaling	1.75	0.171	2.309	TLR4,RELA,TREM1,MPO,NLRP6,ICAM1,CD40,IL1RL1,TYROBP,IL10,CIITA,CASP5
Huntington's Disease Signaling	1.74	0.129	0	CAPN11,SGK1,HSPA1A/HSPA1B,CLTB,POLR2J,CASP4,PIK3R4,HSPA5,ATP5F1E,CTSD,GNB4,JUN,UBA52,VAMP3,ATF4,IRS2,GNG5,NAPA,POLR2L,HDAC9,GLS,APAF1,BAX,ITPR1,VAMP2,HSPA8,POLR2G,PSME1,CASP2,HTT,UBC,CASP5
4-1BB Signaling in T Lymphocytes	1.73	0.219	1.342	RELA,JUN,NFKBIA,MAP2K2,TNFSF9,MAPK12,NFKBIB
CD40 Signaling	1.68	0.162	0.832	RELA,ICAM1,TNFAIP3,MAPK12,PIK3R4,JUN,NFKBIA,CD40,MAP2K2,IRS2,NFKBIB,JAK3,MAPKAPK2
Cyclins and Cell Cycle Regulation	1.68	0.162	-2.53	HDAC9,CDK6,SKP1,CDK1,SKP2,CDKN2D,CCNE1,TGFB1,E2F1,CDKN1A,ATR,E2F2,CDC25A
Inosine-5'-phosphate Biosynthesis II	1.67	0.667	NaN	PAICS,ATIC
Apoptosis Signaling	1.64	0.153	-0.258	RELA,CAPN11,BAD,APAF1,BIRC6,BAX,CDK1,PARP1,NFKBIA,MAP2K2,CASP2,NFKBIB,BCL2A1,BCL2L11,MCL1
Clathrin-mediated Endocytosis Signaling	1.63	0.13	NaN	AP3S1,RAB5C,CLTB,SH3GLB1,PIK3R4,RAB5A,ARF6,UBA52,AMPH,ARPC3,IRS2,S100A8,SERPINA1,EPN1,ARPC5L,RAC1,MDM2,AP2S1,HSPA8,ARRB2,CBL,CDC42,ARPC2,UBC,MYO1E,CLU,ARPC4
Mechanisms of Viral Exit from Host Cells	1.62	0.195	NaN	SNF8,CHMP2B,CHMP2A,CHMP4B,VPS36,SH3GLB1,LMNB2,CHMP3
MIF-mediated Glucocorticoid Regulation	1.59	0.206	1.89	PLA2G4A,TLR4,RELA,LY96,NFKBIA,CD14,NFKBIB
STAT3 Pathway	1.58	0.141	0.277	SOCS1,SOCS3,IL13RA1,IL1RL1,TGFBR3,IL6R,RAC1,IL31RA,MAPK12,IL1R2,MAP2K2,TGFB1,PIM1,HGF,CISH,CDKN1A,TGFA,IL2RA,CDC25A
Renal Cell Carcinoma Signaling	1.58	0.154	1.134	RAC1,HIF1A,ELOB,PIK3R4,ELOC,JUN,MAP2K2,UBA52,CDC42,TGFB1,HGF,TGFA,IRS2,UBC
Hematopoiesis from Pluripotent Stem Cells	1.56	0.19	NaN	CD247,IL12A,CD3E,IL10,FCER1G,CD8A,CD3D,CD8B
Altered T Cell and B Cell Signaling in Rheumatoid Arthritis	1.56	0.157	NaN	RELA,TLR4,HLA-DOA,SLAMF1,IL12A,CD40,TGFB1,HLA-A,IL10,RELB,HLA-B,FCER1G,LTB
DNA Double-Strand Break Repair by Homologous Recombination	1.54	0.286	NaN	RAD52,MRE11,BRCA1,RAD50
Toll-like Receptor Signaling	1.54	0.16	1.414	TLR4,RELA,LY96,JUN,IL12A,NFKBIA,IL1RL1,UBA52,TNFAIP3,CD14,MAPK12,UBC
NER Pathway	1.5	0.147	-0.577	POLR2G,ERCC4,POLE4,H3F3A/H3F3B,ERCC6,CHAF1B,LIG4,NEDD8,POLE,POLR2J,DDB2,HIST1H4H,POLD1,POLR2L,LIG3
iCOS-iCOSL Signaling in T Helper Cells	1.49	0.142	1.897	CD247,RELA,HLA-DOA,BAD,CD3E,HLA-A,HLA-B,RAC1,ITPR1,PIK3R4,CD3D,NFKBIA,CD40,FCER1G,IRS2,IL2RA,NFKBIB
PCP pathway	1.46	0.167	0.333	ROCK2,JUN,PFN1,VANGL1,RHOA,DAAM1,RAC1,JUND,MAPK12,FZD2
CD27 Signaling in Lymphocytes	1.46	0.173	0.816	RELA,SIVA1,JUN,NFKBIA,MAP2K2,APAF1,MAP3K8,MAPK12,NFKBIB
Primary Immunodeficiency Signaling	1.45	0.182	NaN	RFX5,CD3E,CD40,CIITA,CD8A,JAK3,CD3D,UNG
Endocannabinoid Cancer Inhibition Pathway	1.45	0.133	1.964	PRKACB,ATF3,DDIT3,BAD,ADCY3,ADCY6,GNAI1,CASP4,HIF1A,PIK3R4,ROCK2,CCNE1,MAP2K2,RHOA,CASP2,CDKN1A,RPTOR,PRKACA,ATF4,IRS2,CASP5
IL-10 Signaling	1.44	0.159	NaN	IL1R2,SOCS3,RELA,JUN,NFKBIA,IL1RL1,IL10,FCGR2A,CD14,MAPK12,NFKBIB
T Helper Cell Differentiation	1.44	0.159	NaN	HLA-DOA,IL12A,CD40,HLA-A,TGFB1,IL10,IL6R,HLA-B,FCER1G,IFNGR1,IL2RA
fMLP Signaling in Neutrophils	1.43	0.137	1.291	RELA,ARPC5L,RAC1,FPR2,GNAI1,ITPR1,PIK3R4,FPR1,GNB4,NFKBIA,MAP2K2,CDC42,ARPC2,ARPC3,IRS2,GNG5,NFKBIB,ARPC4
Role of Pattern Recognition Receptors in Recognition of Bacteria and Viruses	1.43	0.132	1.155	RELA,TNFSF4,C5AR1,IL12A,IL10,LTB,C1QC,C1QA,C1QB,PIK3R4,MAPK12,RNASEL,TLR4,CLEC7A,TGFB1,TNFSF9,OSM,MAVS,IRS2,C3AR1,RIPK2
Polyamine Regulation in Colon Cancer	1.42	0.227	NaN	PSME1,MXD1,SAT1,SAT2,OAZ2
Communication between Innate and Adaptive Immune Cells	1.41	0.149	NaN	B2M,TLR4,IL12A,CD40,HLA-A,HLA-C,IL10,HLA-B,FCER1G,HLA-F,CD8A,CD8B,HLA-E
Nur77 Signaling in T Lymphocytes	1.41	0.17	NaN	CD247,HDAC9,HLA-DOA,CD3E,HLA-A,HLA-B,APAF1,FCER1G,CD3D
Relaxin Signaling	1.4	0.131	-1	PRKACB,RELA,NAPEPLD,PDE7A,GUCY1A1,ADCY3,ADCY6,GNAI1,PIK3R4,GNB4,NFKBIA,JUN,NPR3,RXFP1,GDE1,PRKACA,IRS2,RLN3,GNG5,NFKBIB,GUCY1B1
Branched-chain Î±-keto acid Dehydrogenase Complex	1.39	0.5	NaN	DBT,BCKDHB
Spermine and Spermidine Degradation I	1.39	0.5	NaN	SAT1,SAT2
Glutathione Redox Reactions II	1.39	0.5	NaN	PDIA3,TXNDC12
Acetate Conversion to Acetyl-CoA	1.39	0.5	NaN	ACSS1,ACSL1
Regulation of IL-2 Expression in Activated and Anergic T Lymphocytes	1.37	0.148	NaN	VAV2,CD247,RELA,FYN,JUN,NFKBIA,CD3E,MAP2K2,TGFB1,RAC1,MAPK12,NFKBIB,CD3D
tRNA Charging	1.35	0.184	-2.646	PARS2,MARS2,LARS2,EARS2,DARS2,VARS,IARS
PI3K Signaling in B Lymphocytes	1.35	0.134	2.668	VAV2,FYN,RELA,ATF3,ATF5,PDIA3,RAC1,ITPR1,TLR4,CBL,NFKBIA,JUN,CD40,MAP2K2,CD180,ATF4,IRS2,NFKBIB
Mismatch Repair in Eukaryotes	1.34	0.25	NaN	PMS2,MSH6,POLD1,EXO1
Ephrin B Signaling	1.32	0.153	-0.378	ROCK2,VAV2,GNB4,CBL,CFL1,CDC42,RHOA,GNAI1,RAC1,EPHB3,GNG5
Hypoxia Signaling in the Cardiovascular System	1.32	0.153	2.449	UBE2D2,JUN,NFKBIA,UBE2M,SUMO1,BIRC6,ATF4,MDM2,HIF1A,UBE2O,NFKBIB
Oleate Biosynthesis II (Animals)	1.3	0.3	NaN	SCD,FADS2,FADS1
IL-12 Signaling and Production in Macrophages	1.28	0.13	NaN	RELA,IL12A,IL10,IFNGR1,PIK3R4,MAPK12,SPI1,TLR4,JMJD6,JUN,MAP2K2,CD40,TGFB1,S100A8,IRS2,MAP3K8,SERPINA1,NFKBIB,CLU
TNFR1 Signaling	1.26	0.167	1.134	RELA,NFKBIA,JUN,CDC42,CASP2,APAF1,TNFAIP3,NFKBIB
Semaphorin Signaling in Neurons	1.24	0.158	NaN	ROCK2,FYN,RHOG,CFL1,CDC42,DPYSL3,RHOA,RAC1,RHOBTB2
PPARÎ±/RXRÎ± Activation	1.23	0.124	-1.5	PRKACB,RELA,MED23,PDIA3,IL1RL1,TGFBR3,ADCY3,CKAP5,ADCY6,BCL3,MED12,ADIPOR1,ABCA1,IL1R2,JUN,NFKBIA,MAP2K2,TGFB1,GPD2,FASN,PRKACA,NFKBIB
IL-6 Signaling	1.22	0.129	1.698	SOCS1,RELA,SOCS3,TNFAIP6,IL1RL1,IL6R,PIK3R4,MAPK12,IL1R2,NFKBIA,JUN,MAP2K2,CYP19A1,CD14,IRS2,MAPKAPK2,NFKBIB,MCL1
Remodeling of Epithelial Adherens Junctions	1.22	0.152	2.121	RAB5A,ARF6,RAB5C,ARPC5L,ARPC2,MAPRE1,HGF,ARPC3,VCL,ARPC4
Role of JAK family kinases in IL-6-type Cytokine Signaling	1.21	0.2	NaN	SOCS1,SOCS3,IL6R,OSM,MAPK12
Tetrahydrofolate Salvage from 5,10-methenyltetrahydrofolate	1.19	0.4	NaN	MTHFD1,GART
Assembly of RNA Polymerase I Complex	1.19	0.273	NaN	TAF1A,POLR1A,POLR1B
Prostate Cancer Signaling	1.16	0.135	NaN	RELA,BAD,MDM2,PIK3R4,CCNE1,NFKBIA,AR,MAP2K2,CDKN1A,E2F1,NKX3-1,ATF4,IRS2,NFKBIB
Salvage Pathways of Pyrimidine Ribonucleotides	1.15	0.137	0.832	DAPK1,MAP2K2,SGK1,PIM1,APOBEC3H,UPP1,CDK6,POMK,MAP3K8,UCK2,CDA,CDK1,APOBEC3A
DNA Methylation and Transcriptional Repression Signaling	1.14	0.176	NaN	SAP18,H3F3A/H3F3B,SAP30,MBD2,HIST1H4H,DNMT1
IL-8 Signaling	1.13	0.118	0.655	RELA,NAPEPLD,ICAM1,ANGPT1,GNAI1,RAC1,BAX,MAPK12,PIK3R4,CSTB,PLD4,ROCK2,GNB4,ARRB2,MPO,JUN,RHOG,MAP2K2,CDC42,RHOA,RHOBTB2,IRS2,GNG5,NFKBIB,MYL12B
Synaptogenesis Signaling Pathway	1.12	0.112	0.845	PRKACB,FYN,RAB5C,BAD,PIK3R4,STXBP2,GRINA,SYNGAP1,RAB5A,THBS1,VAMP3,RPS6KB2,ATF4,ARPC3,IRS2,CNTNAP1,NAPA,CFL1,ARPC5L,ADCY3,CACNB4,RAC1,ADCY6,CLASP2,ITPR1,VAMP2,AP2S1,HSPA8,CDC42,RHOA,ARPC2,PRKACA,EPHB3,LRP8,SYN1,ARPC4
Protein Kinase A Signaling	1.11	0.109	0.898	PRKACB,FLNB,HIST1H1C,RELA,NAPEPLD,PDE7A,BAD,MYL6,PDIA3,AKAP9,ANAPC1,DUSP2,AKAP11,ROCK2,GNB4,NFKBIA,MAP2K2,PPP1R10,PTPRO,TGFB1,GDE1,H1FX,ATF4,DUSP7,NFKBIB,GNG5,MYL12B,MYL12A,CDC25A,ADCY3,GNAI1,ADCY6,ITPR1,PTP4A1,TTN,H3F3A/H3F3B,DUSP1,RHOA,PRKACA,EBI3,DUSP16,AKAP1
HMGB1 Signaling	1.11	0.121	2	RELA,TNFSF4,ICAM1,IL12A,RAC1,LTB,IFNGR1,PIK3R4,MAPK12,TLR4,RHOG,JUN,MAP2K2,CDC42,TGFB1,RHOA,TNFSF9,OSM,RHOBTB2,IRS2,KAT2A
DNA damage-induced 14-3-3Ïƒ Signaling	1.11	0.211	NaN	CCNE1,ATR,BRCA1,CDK1
IL-17A Signaling in Fibroblasts	1.09	0.171	NaN	RELA,JUN,NFKBIA,CEBPD,MAPK12,NFKBIB
BER pathway	1.09	0.25	NaN	POLE,LIG3,PARP1
IL-7 Signaling Pathway	1.09	0.136	-0.905	FYN,SOCS1,JUN,BAD,HGF,IRS2,BAX,MAPK12,PIK3R4,JAK3,MCL1,CDC25A
Actin Nucleation by ARP-WASP Complex	1.08	0.143	2.333	ROCK2,RHOG,CDC42,ARPC5L,ARPC2,RHOA,RAC1,ARPC3,RHOBTB2,ARPC4
Rac Signaling	1.08	0.127	2.5	RELA,CFL1,ARPC5L,RAC1,BRK1,PIK3R4,PIP5K1A,JUN,MAP2K2,CDC42,RHOA,ARPC2,ARPC3,SH3RF1,IRS2,ARPC4
Methylthiopropionate Biosynthesis	1.06	1	NaN	ADI1
Acyl Carrier Protein Metabolism	1.06	1	NaN	AASDHPPT
S-methyl-5'-thioadenosine Degradation II	1.06	1	NaN	MTAP
Melatonin Degradation III	1.06	1	NaN	MPO
Glutamine Biosynthesis I	1.06	1	NaN	GLUL
Lanosterol Biosynthesis	1.06	1	NaN	LSS
NGF Signaling	1.05	0.126	1.807	RELA,RAC1,TRIO,RPS6KA5,BAX,MAPK12,PIK3R4,ROCK2,RHOG,MAP2K2,CDC42,RHOA,RPS6KB2,ATF4,MAP3K8,IRS2
Ephrin A Signaling	1.05	0.145	NaN	ROCK2,VAV2,FYN,CFL1,CDC42,RHOA,RAC1,IRS2,PIK3R4
Acetyl-CoA Biosynthesis I (Pyruvate Dehydrogenase Complex)	1.04	0.333	NaN	DLAT,DBT
Inflammasome pathway	1.04	0.2	1	TLR4,CTSB,CASP5,P2RX7
T Cell Receptor Signaling	1.02	0.126	NaN	CD247,VAV2,RELA,FYN,CD3E,RAC1,PIK3R4,CD8A,CD8B,CD3D,CBL,JUN,NFKBIA,MAP2K2,IRS2
Mitotic Roles of Polo-Like Kinase	1.02	0.143	-1.414	PLK4,CDC20,PLK3,TGFB1,PLK2,CDC7,ANAPC1,CDK1,CDC25A
Phagosome Formation	1.01	0.124	NaN	TLR4,CLEC7A,RHOG,C5AR1,MSR1,CDC42,FCGR2A,PDIA3,RHOA,FCER1G,RAC1,RHOBTB2,IRS2,PIK3R4,C3AR1,FCGR3A/FCGR3B
Hepatic Cholestasis	1.01	0.118	NaN	PRKACB,RELA,TNFSF4,IL12A,IL1RL1,ADCY3,ADCY6,LTB,MAPK12,IL1R2,TLR4,LY96,JUN,NFKBIA,TGFB1,NR1I2,TNFSF9,PRKACA,OSM,CD14,NFKBIB
IL-1 Signaling	1.01	0.132	1.134	PRKACB,GNB4,RELA,JUN,NFKBIA,ADCY3,GNAI1,ADCY6,PRKACA,GNG5,MAPK12,NFKBIB
PFKFB4 Signaling Pathway	0.987	0.152	0.378	PRKACB,HK2,MAP2K2,TGFB1,PRKACA,ATF4,RPS6KA5
B Cell Development	0.983	0.172	NaN	HLA-DOA,SPN,CD40,HLA-A,HLA-B
TNFR2 Signaling	0.983	0.172	2	RELA,JUN,NFKBIA,TNFAIP3,NFKBIB
Unfolded protein response	0.983	0.145	NaN	HSPA8,DDIT3,SREBF2,HSPH1,HSPA1A/HSPA1B,CEBPD,ATF4,HSPA5
Sonic Hedgehog Signaling	0.983	0.172	NaN	PRKACB,ARRB2,STK36,PRKACA,CDK1
Colorectal Cancer Metastasis Signaling	0.979	0.112	1.043	PRKACB,RELA,BAD,PIK3R4,GNB4,RHOG,JUN,MAP2K2,TGFB1,RHOBTB2,IRS2,GNG5,FZD2,MMP19,LRP5,IL6R,ADCY3,RAC1,ADCY6,IFNGR1,BAX,MAPK12,TLR4,CDC42,RHOA,MSH6,PRKACA,PTGER2,JAK3
Ethanol Degradation IV	0.975	0.19	0	ALDH1B1,ACSS1,CYGB,ACSL1
LXR/RXR Activation	0.971	0.124	-1.897	SCD,RELA,MSR1,IL1RL1,ABCA1,IL1R2,TLR4,LY96,FASN,MYLIP,CD14,S100A8,SERPINA1,HMGCR,CLU
CXCR4 Signaling	0.971	0.117	1.414	MYL6,ADCY3,RAC1,ADCY6,GNAI1,ITPR1,PIK3R4,MAPK12,ROCK2,DOCK1,GNB4,JUN,RHOG,MAP2K2,CDC42,RHOA,RHOBTB2,IRS2,GNG5,MYL12B,MYL12A
Virus Entry via Endocytic Pathways	0.971	0.124	NaN	B2M,AP3S1,FLNB,FYN,HLA-A,CLTB,HLA-B,RAC1,PIK3R4,AP2S1,CD55,HLA-C,ZBTB12,CDC42,IRS2
RhoA Signaling	0.971	0.124	1.291	PFN1,CFL1,MYL6,ARPC5L,SEPT11,TTN,ROCK2,PIP5K1A,ARPC2,RHOA,CIT,ARPC3,MYL12B,ARPC4,MYL12A
Integrin Signaling	0.971	0.114	1.225	FYN,PFN1,CAPN11,ARF1,ARPC5L,RAC1,PIK3R4,TTN,DOCK1,ARF6,RHOG,ARF5,MAP2K2,CDC42,RHOA,ARPC2,ARF4,RHOBTB2,ARPC3,IRS2,VCL,ITGA7,ARPC4,MYL12B,MYL12A
Production of Nitric Oxide and Reactive Oxygen Species in Macrophages	0.951	0.114	3.441	RELA,RAC1,IFNGR1,PIK3R4,MAPK12,SPI1,TLR4,RHOG,NFKBIA,MPO,JUN,PPP1R10,CDC42,RHOA,CYBA,RHOBTB2,S100A8,IRS2,MAP3K8,SERPINA1,JAK3,NFKBIB,CLU
IL-9 Signaling	0.947	0.149	0	SOCS3,RELA,CISH,BCL3,IRS2,JAK3,PIK3R4
Hepatic Fibrosis / Hepatic Stellate Cell Activation	0.936	0.115	NaN	RELA,ICAM1,MYL6,EDNRB,IL10,IL1RL1,IL6R,IFNGR1,BAX,IL1R2,TLR4,LY96,CD40,TGFB1,CYP2E1,TIMP1,HGF,TGFA,CD14,COL24A1,ECE1
Neuroprotective Role of THOP1 in Alzheimer's Disease	0.932	0.124	1.414	PRKACB,GZMA,CFD,GZMB,HLA-A,HLA-C,HLA-B,PRKACA,HTRA3,ECE1,HTRA1,HLA-F,HLA-E,GZMM
Choline Biosynthesis III	0.928	0.214	NaN	PLD4,NAPEPLD,CHPT1
cAMP-mediated signaling	0.907	0.112	-0.853	PRKACB,NAPEPLD,CAMK1,PDE7A,AKAP9,AKAP11,MAP2K2,GDE1,RGS10,ATF4,PKIA,ADRB2,ADCY3,GNAI1,ADCY6,FPR2,RAPGEF3,FPR1,VIPR1,NPR3,DUSP1,PRKACA,HTR1F,PTGER2,AKAP1
Phospholipase C Signaling	0.883	0.11	2.324	CD247,HDAC9,FYN,RELA,NAPEPLD,CD3E,MYL6,FCGR2A,ADCY3,ADCY6,RAC1,RAPGEF3,ITPR1,CD3D,PLD4,PLA2G4A,GNB4,RHOG,MAP2K2,CDC42,RHOA,FCER1G,RHOBTB2,ATF4,GNG5,MYL12B,MYL12A
Osteoarthritis Pathway	0.87	0.112	0.688	RELA,DDIT4,IL1RL1,RAC1,CASP4,HIF1A,SMAD5,IL1R2,TLR4,S100A9,RUNX2,TGFB1,CASP2,ATF4,S100A8,NAMPT,MYBBP1A,HTRA1,FZD2,ALPL,ADAMTS5,P2RX7,CASP5
Telomere Extension by Telomerase	0.86	0.2	NaN	MRE11,TINF2,RAD50
Vitamin-C Transport	0.86	0.2	NaN	SELENOT,SLC2A3,GSTO1
Actin Cytoskeleton Signaling	0.848	0.11	1.46	VAV2,PFN1,MYL6,CFL1,ARPC5L,RAC1,BRK1,TRIO,PIK3R4,TTN,ROCK2,DOCK1,PIP5K1A,MAP2K2,CDC42,RHOA,ARPC2,ARPC3,CD14,IRS2,VCL,TMSB10/TMSB4X,ARPC4,MYL12B,MYL12A
RAR Activation	0.848	0.112	NaN	PRKACB,RELA,SRA1,ARID1A,RELB,ADCY3,RAC1,ADCY6,SMAD5,MAPK12,SMARCD3,PARP1,JUN,RBP7,TGFB1,DUSP1,PNRC1,PRKACA,MAPKAPK2,HLTF,SCAND1
Role of JAK2 in Hormone-like Cytokine Signaling	0.845	0.156	NaN	SOCS1,SOCS3,IRS2,PRLR,HLTF
RhoGDI Signaling	0.845	0.113	-1.5	CFL1,MYL6,ARPC5L,RAC1,GNAI1,ARHGDIB,ROCK2,GNB4,PIP5K1A,RHOG,CDC42,RHOA,ARPC2,ARPC3,RHOBTB2,ARHGDIA,GNG5,MYL12B,ARPC4,MYL12A
Cardiac Hypertrophy Signaling	0.842	0.108	1.46	PRKACB,MYL6,PDIA3,PIK3R4,ROCK2,GNB4,RHOG,JUN,MAP2K2,TGFB1,RHOBTB2,IRS2,MAPKAPK2,GNG5,MYL12B,ADRB2,MYL12A,IL6R,ADCY3,RAC1,GNAI1,ADCY6,MAPK12,CDC42,RHOA,PRKACA,MAP3K8
Assembly of RNA Polymerase II Complex	0.842	0.14	NaN	POLR2G,GTF2A2,TAF1,GTF2E1,POLR2J,TAF10,POLR2L
LPS-stimulated MAPK Signaling	0.833	0.122	2.309	TLR4,RELA,JUN,NFKBIA,MAP2K2,CDC42,RAC1,CD14,IRS2,MAPK12,PIK3R4,NFKBIB
p38 MAPK Signaling	0.824	0.119	1.387	DDIT3,IL1RL1,RPS6KA5,MAPK12,IL1R2,PLA2G4A,H3F3A/H3F3B,DUSP1,TGFB1,MKNK1,RPS6KB2,ATF4,EEF2K,MAPKAPK2
Calcium-induced T Lymphocyte Apoptosis	0.821	0.133	1.134	CD247,HLA-DOA,CD3E,HLA-A,HLA-B,FCER1G,ITPR1,CD3D
Superoxide Radicals Degradation	0.821	0.25	NaN	SOD2,CYGB
Salvage Pathways of Pyrimidine Deoxyribonucleotides	0.821	0.25	NaN	CDA,APOBEC3A
Neuroinflammation Signaling Pathway	0.812	0.106	2.191	B2M,RELA,HLA-DOA,IL12A,ICAM1,HLA-A,TGFBR3,HLA-B,PSEN2,PIK3R4,GRINA,JUN,SOD2,TGFB1,ATF4,IRS2,IL10,TYROBP,GLS,IL6R,BIRC6,IFNGR1,MAPK12,PLA2G4A,TLR4,CD40,ZBTB12,HLA-C,S100B,GLUL,JAK3,P2RX7
Role of NFAT in Regulation of the Immune Response	0.785	0.11	2.5	CD247,FYN,RELA,HLA-DOA,CD3E,HLA-A,FCGR2A,HLA-B,GNAI1,ITPR1,PIK3R4,CD3D,GNB4,JUN,NFKBIA,MAP2K2,FCER1G,IRS2,GNG5,NFKBIB,FCGR3A/FCGR3B
Alanine Degradation III	0.777	0.5	NaN	GPT2
Alanine Biosynthesis II	0.777	0.5	NaN	GPT2
Palmitate Biosynthesis I (Animals)	0.777	0.5	NaN	FASN
Uridine-5'-phosphate Biosynthesis	0.777	0.5	NaN	CAD
Fatty Acid Biosynthesis Initiation II	0.777	0.5	NaN	FASN
Glutamine Degradation I	0.777	0.5	NaN	GLS
Superpathway of Inositol Phosphate Compounds	0.775	0.107	-0.626	SOCS3,FYN,NUDT12,ACP5,PIK3R4,PPM1K,DUSP2,SACM1L,RHOG,PTPRO,INPP5B,IP6K1,KIT,IRS2,ALPL,CDC25A,PIP4P1,RAC1,PLD4,PIP5K1A,TNS3,INPP5F,DUSP1,ITPKC,DUSP16
Stearate Biosynthesis I (Animals)	0.77	0.14	-0.816	CYP2E1,FASN,PPT1,DBT,ACSL1,ELOVL6
Natural Killer Cell Signaling	0.767	0.115	NaN	CD247,VAV2,FYN,FCGR2A,TYROBP,RAC1,NCR3,PIK3R4,SIGLEC7,INPP5F,MAP2K2,INPP5B,FCER1G,IRS2,FCGR3A/FCGR3B
Sphingosine-1-phosphate Signaling	0.767	0.115	1.155	PDIA3,ADCY3,RAC1,GNAI1,ADCY6,CASP4,PIK3R4,ASAH1,RHOG,CDC42,CASP2,RHOA,RHOBTB2,IRS2,CASP5
Endocannabinoid Developing Neuron Pathway	0.767	0.115	0.832	PRKACB,ADCY3,RAC1,GNAI1,ADCY6,MAPK12,PIK3R4,MAP2K2,RHOA,PRKACA,RPTOR,ATF4,IRS2,GNG5,BRCA1
TWEAK Signaling	0.764	0.147	-0.447	RELA,NFKBIA,APAF1,NFKBIB,TNFRSF12A
GPCR-Mediated Integration of Enteroendocrine Signaling Exemplified by an L Cell	0.754	0.125	-1	PRKACB,VIPR1,PDIA3,ADCY3,GNAI1,ADCY6,PRKACA,ITPR1,ADRB2
Î³-linolenate Biosynthesis II (Animals)	0.74	0.176	NaN	FADS2,ACSL1,FADS1
Oxidative Ethanol Degradation III	0.74	0.176	NaN	ALDH1B1,ACSS1,ACSL1
Citrulline Biosynthesis	0.738	0.222	NaN	GLS,ALDH18A1
Folate Transformations I	0.738	0.222	NaN	MTR,MTHFD1
Antiproliferative Role of TOB in T Cell Signaling	0.726	0.154	NaN	CCNE1,TGFB1,SKP1,SKP2
Nucleotide Excision Repair Pathway	0.726	0.143	NaN	POLR2G,ERCC4,ERCC6,POLR2J,POLR2L
Docosahexaenoic Acid (DHA) Signaling	0.721	0.13	NaN	BAD,APAF1,IRS2,BAX,PIK3R4,BCL2A1,PNPLA2
Pyridoxal 5'-phosphate Salvage Pathway	0.712	0.125	0	DAPK1,MAP2K2,SGK1,PIM1,CDK6,POMK,MAP3K8,CDK1
PKCÎ¸ Signaling in T Lymphocytes	0.71	0.109	2.668	CD247,VAV2,FYN,RELA,HLA-DOA,CD3E,HLA-A,HLA-B,CACNB4,RAC1,PIK3R4,CD3D,JUN,NFKBIA,FCER1G,IRS2,MAP3K8,NFKBIB
Triacylglycerol Biosynthesis	0.706	0.133	0	ABHD5,AGPAT5,AGPAT2,PLPPR2,DBT,ELOVL6
Systemic Lupus Erythematosus Signaling	0.701	0.105	NaN	CD247,SNRPA,CD3E,IL10,HLA-A,FCGR2A,HLA-B,IL6R,PIK3R4,CD3D,CBL,JUN,SNRPC,CD40,HLA-C,LSM11,SNRPB2,FCER1G,LSM1,IRS2,LSM3,HLA-F,HLA-E,FCGR3A/FCGR3B
Thrombin Signaling	0.695	0.106	0.775	RELA,CAMK1,MYL6,PDIA3,ADCY3,RAC1,ADCY6,GNAI1,ITPR1,PIK3R4,MAPK12,GATA2,ROCK2,GNB4,RHOG,MAP2K2,CDC42,RHOA,RHOBTB2,IRS2,GNG5,MYL12B,MYL12A
Chronic Myeloid Leukemia Signaling	0.688	0.113	NaN	RELA,HDAC9,MAP2K2,BAD,TGFB1,CDKN1A,E2F1,CDK6,IRS2,MDM2,RBL1,PIK3R4,E2F2
1D-myo-inositol Hexakisphosphate Biosynthesis II (Mammalian)	0.688	0.167	NaN	INPP5F,INPP5B,ITPKC
Valine Degradation I	0.688	0.167	NaN	DBT,EHHADH,BCKDHB
D-myo-inositol (1,3,4)-trisphosphate Biosynthesis	0.688	0.167	NaN	INPP5F,INPP5B,ITPKC
FAT10 Signaling Pathway	0.688	0.167	NaN	PSME1,HTT,MAP1LC3B
Insulin Receptor Signaling	0.684	0.11	0.5	PRKACB,SOCS3,FYN,BAD,SGK1,VAMP2,PIK3R4,CBL,MAP2K2,INPP5F,PPP1R10,INPP5B,RPS6KB2,RPTOR,PRKACA,IRS2
FAT10 Cancer Signaling Pathway	0.676	0.13	0.816	RELA,NFKBIA,TGFB1,ACKR3,TGFBR3,MAD2L2
Endothelin-1 Signaling	0.67	0.106	0.447	NAPEPLD,GUCY1A1,EDNRB,PDIA3,ADCY3,ADCY6,GNAI1,CASP4,ITPR1,PIK3R4,MAPK12,PLD4,PLBD1,PLA2G4A,JUN,CASP2,IRS2,ECE1,PTGER2,GUCY1B1,CASP5
3-phosphoinositide Biosynthesis	0.67	0.106	-0.688	FYN,SOCS3,NUDT12,RAC1,ACP5,PPM1K,PIK3R4,DUSP2,SACM1L,PIP5K1A,TNS3,RHOG,INPP5F,PTPRO,DUSP1,INPP5B,KIT,IRS2,ALPL,CDC25A,DUSP16
Ephrin Receptor Signaling	0.67	0.107	2.668	FYN,ANGPT1,CFL1,ARPC5L,RAC1,GNAI1,GRINA,ROCK2,GNB4,SDCBP,MAP2K2,CDC42,RHOA,ARPC2,ARPC3,EPHB3,ATF4,GNG5,ARPC4
NAD Phosphorylation and Dephosphorylation	0.666	0.2	NaN	NNT,ACP5
Antioxidant Action of Vitamin C	0.666	0.113	-0.333	PLD4,PLBD1,PLA2G4A,RELA,NAPEPLD,NFKBIA,PDIA3,SELENOT,MAPK12,NFKBIB,GSTO1,SLC2A3
GÎ±s Signaling	0.666	0.113	0.302	PRKACB,GNB4,MAP2K2,VIPR1,ADCY3,ADCY6,PRKACA,ATF4,RAPGEF3,PTGER2,GNG5,ADRB2
IL-4 Signaling	0.664	0.115	NaN	SOCS1,HLA-DOA,INPP5F,IL13RA1,HLA-A,INPP5B,HLA-B,RPS6KB2,IRS2,PIK3R4,JAK3
Eicosanoid Signaling	0.662	0.121	1.342	PLBD1,PLA2G4A,ALOX15B,FPR2,CYSLTR1,ALOX5AP,PTGER2,ALOX5
Small Cell Lung Cancer Signaling	0.64	0.115	0	RELA,CCNE1,NFKBIA,E2F1,APAF1,CDK6,IRS2,PIK3R4,NFKBIB,SKP2
GDNF Family Ligand-Receptor Interactions	0.64	0.115	0.333	JUN,ARTN,MAP2K2,CDC42,RAC1,IRS2,ITPR1,MAPK12,PIK3R4,RET
Putrescine Degradation III	0.64	0.158	NaN	ALDH1B1,SAT1,SAT2
VDR/RXR Activation	0.638	0.117	1.633	IGFBP6,LRP5,IL12A,GADD45A,IL1RL1,RUNX2,MXD1,CDKN1A,CD14
Chemokine Signaling	0.638	0.117	0.333	ROCK2,JUN,CAMK1,CFL1,MAP2K2,RHOA,GNAI1,CCL24,MAPK12
Apelin Adipocyte Signaling Pathway	0.638	0.117	1	PRKACB,GPX3,ADCY3,GPX1,GNAI1,ADCY6,PRKACA,HIF1A,MAPK12
Opioid Signaling Pathway	0.635	0.102	0.408	PRKACB,RGS1,FYN,CAMK1,BAD,CLTB,GRINA,NFKBIA,MAP2K2,RGS10,RPS6KB2,ATF4,GNG5,CACNB4,ADCY3,RAC1,GNAI1,ADCY6,RPS6KA5,ITPR1,MAPK12,AP2S1,ARRB2,CDC42,PRKACA
Corticotropin Releasing Hormone Signaling	0.631	0.108	-0.832	PRKACB,JUN,NPR3,MAP2K2,GUCY1A1,ADCY3,CACNB4,PRKACA,ADCY6,GNAI1,ATF4,JUND,ITPR1,MAPK12,GUCY1B1
PEDF Signaling	0.625	0.112	0.333	ROCK2,RELA,SOD2,NFKBIA,RHOA,RAC1,IRS2,MAPK12,PIK3R4,NFKBIB,PNPLA2
Apelin Endothelial Signaling Pathway	0.623	0.109	1.387	RELA,JUN,ICAM1,MAP2K2,ANGPT1,ADCY3,RPS6KB2,ADCY6,GNAI1,IRS2,HIF1A,PIK3R4,MAPK12,KLF2
Glioma Invasiveness Signaling	0.622	0.114	0.378	RHOG,CDC42,TIMP1,RHOA,RAC1,RHOBTB2,PLAUR,IRS2,PLAU,PIK3R4
B Cell Receptor Signaling	0.622	0.104	2.524	VAV2,RELA,CFL1,BAD,FCGR2A,RAC1,PIK3R4,MAPK12,NFKBIA,JUN,MAP2K2,INPP5F,CDC42,INPP5B,RPS6KB2,ATF4,IRS2,MAP3K8,BCL2A1,NFKBIB
Th17 Activation Pathway	0.622	0.114	0.632	SOCS3,RELA,IL12A,IL10,IL6R,FCER1G,HIF1A,PTGER2,JAK3,AHR
Signaling by Rho Family GTPases	0.62	0.102	1.964	RELA,MYL6,SEPT11,PIK3R4,ROCK2,GNB4,RHOG,JUN,MAP2K2,CIT,ARPC3,RHOBTB2,IRS2,GNG5,MYL12B,MYL12A,CFL1,ARPC5L,RAC1,GNAI1,MAPK12,PIP5K1A,CDC42,ARPC2,RHOA,ARPC4
Coenzyme A Biosynthesis	0.62	0.333	NaN	PPCDC
S-methyl-5-thio-Î±-D-ribose 1-phosphate Degradation	0.62	0.333	NaN	ADI1
Ascorbate Recycling (Cytosolic)	0.62	0.333	NaN	GSTO1
Methionine Salvage II (Mammalian)	0.62	0.333	NaN	MTR
Thiosulfate Disproportionation III (Rhodanese)	0.62	0.333	NaN	MOCS3
Thyroid Hormone Biosynthesis	0.62	0.333	NaN	CTSD
Glycerol-3-phosphate Shuttle	0.62	0.333	NaN	GPD2
4-aminobutyrate Degradation I	0.62	0.333	NaN	ALDH5A1
Fatty Acid Î²-oxidation III (Unsaturated, Odd Number)	0.62	0.333	NaN	EHHADH
Apelin Pancreas Signaling Pathway	0.616	0.121	-0.378	PRKACB,RELA,DDIT3,PRKACA,IRS2,MAPK12,PIK3R4
Breast Cancer Regulation by Stathmin1	0.613	0.103	NaN	PRKACB,CAMK1,ADCY3,RAC1,ADCY6,GNAI1,ITPR1,PIK3R4,CDK1,ROCK2,GNB4,CCNE1,PPP1R10,MAP2K2,CDC42,RHOA,E2F1,CDKN1A,PRKACA,IRS2,GNG5,E2F2
April Mediated Signaling	0.597	0.128	-0.447	RELA,JUN,NFKBIA,MAPK12,NFKBIB
TR/RXR Activation	0.588	0.11	NaN	KLF9,HP,SCARB1,SREBF2,FASN,IRS2,BCL3,MDM2,PFKP,HIF1A,PIK3R4
T Cell Exhaustion Signaling Pathway	0.588	0.103	0.577	HLA-DOA,IL12A,IL10,HLA-A,GZMB,TGFBR3,HLA-B,IL6R,PIK3R4,MAPK12,JUN,TGFB1,HLA-C,FCER1G,IRS2,PRDM1,JAK3,HLA-F,HLA-E
Role of IL-17A in Arthritis	0.573	0.114	NaN	RELA,NFKBIA,MAP2K2,IRS2,NFKBIB,PIK3R4,MAPK12,MAPKAPK2
Erythropoietin Signaling	0.565	0.11	NaN	SOCS3,SOCS1,RELA,JUN,NFKBIA,CBL,MAP2K2,IRS2,PIK3R4,NFKBIB
Role of Macrophages, Fibroblasts and Endothelial Cells in Rheumatoid Arthritis	0.565	0.0984	NaN	RELA,SOCS3,SOCS1,ICAM1,IL1RL1,PDIA3,IL32,CEBPD,LTB,PIK3R4,ROCK2,IL1R2,JUN,NFKBIA,MAP2K2,TGFB1,OSM,ATF4,IRS2,MAPKAPK2,NFKBIB,FZD2,FCGR3A/FCGR3B,LRP5,C5AR1,IL10,DAAM1,IL6R,RAC1,TLR4,RHOA
Amyotrophic Lateral Sclerosis Signaling	0.562	0.107	0.302	RAB5A,RAB5C,CAPN11,GPX1,APAF1,RAC1,GLUL,IRS2,BAX,PIK3R4,GRINA,SSR4
NAD Salvage Pathway II	0.558	0.143	NaN	NMRK1,NUDT12,ACP5
Endoplasmic Reticulum Stress Pathway	0.558	0.143	NaN	DDIT3,ATF4,HSPA5
G-Protein Coupled Receptor Signaling	0.551	0.0986	NaN	PRKACB,RELA,FYN,NAPEPLD,PDE7A,PIK3R4,SYNGAP1,NFKBIA,MAP2K2,GDE1,RGS10,ATF4,IRS2,NFKBIB,ADRB2,ADCY3,GNAI1,ADCY6,FPR2,RAPGEF3,FPR1,VIPR1,NPR3,DUSP1,PRKACA,MAP3K8,HTR1F,PTGER2
Glycogen Degradation II	0.548	0.167	NaN	AGL,MTAP
CCR5 Signaling in Macrophages	0.547	0.109	NaN	CD247,GNB4,JUN,CD3E,CACNB4,GNAI1,FCER1G,GNG5,MAPK12,CD3D
Role of PKR in Interferon Induction and Antiviral Response	0.542	0.122	NaN	RELA,NFKBIA,APAF1,NFKBIB,RNASEL
B Cell Activating Factor Signaling	0.542	0.122	NaN	RELA,JUN,NFKBIA,MAPK12,NFKBIB
D-myo-inositol-5-phosphate Metabolism	0.538	0.103	-0.5	SOCS3,PIP4P1,NUDT12,ACP5,PPM1K,DUSP2,SACM1L,PLD4,TNS3,INPP5F,PTPRO,DUSP1,INPP5B,ALPL,CDC25A,DUSP16
ERK5 Signaling	0.533	0.111	1.134	SH2D2A,BAD,SGK1,RPS6KB2,ATF4,FOSL1,MAP3K8,RPS6KA5
GÎ±12/13 Signaling	0.529	0.103	1.387	VAV2,RELA,MYL6,MAPK12,PIK3R4,ROCK2,JUN,NFKBIA,MAP2K2,CDC42,RHOA,IRS2,NFKBIB,MYL12B,MYL12A
Atherosclerosis Signaling	0.524	0.104	NaN	PLBD1,PLA2G4A,RELA,ALOX15B,ICAM1,CD40,MSR1,TGFB1,SERPINA1,S100A8,ALOX5,CLU,TNFRSF12A
GÎ±q Signaling	0.521	0.101	0.302	RELA,NAPEPLD,RAC1,ITPR1,PIK3R4,ROCK2,PLD4,GNB4,RHOG,NFKBIA,MAP2K2,CDC42,RHOA,RHOBTB2,IRS2,GNG5,NFKBIB
BMP signaling pathway	0.521	0.108	0.333	PRKACB,RELA,JUN,MAP2K2,RUNX2,PRKACA,SMAD5,MAPK12,NOG
CCR3 Signaling in Eosinophils	0.52	0.103	0.378	CFL1,RAC1,GNAI1,CCL24,ITPR1,MAPK12,PIK3R4,ROCK2,PLA2G4A,GNB4,MAP2K2,RHOA,IRS2,GNG5
Arsenate Detoxification I (Glutaredoxin)	0.513	0.25	NaN	GSTO1
Retinoate Biosynthesis II	0.513	0.25	NaN	RBP7
Pentose Phosphate Pathway (Oxidative Branch)	0.513	0.25	NaN	PGD
2-ketoglutarate Dehydrogenase Complex	0.513	0.25	NaN	DHTKD1
Heme Biosynthesis from Uroporphyrinogen-III I	0.513	0.25	NaN	CPOX
Eumelanin Biosynthesis	0.513	0.25	NaN	DDT
Proline Biosynthesis I	0.513	0.25	NaN	ALDH18A1
NAD Biosynthesis III	0.513	0.25	NaN	NAMPT
Molybdenum Cofactor Biosynthesis	0.513	0.25	NaN	MOCS3
JAK/Stat Signaling	0.513	0.106	0.632	SOCS3,SOCS1,RELA,JUN,MAP2K2,CDKN1A,CISH,IRS2,PIK3R4,JAK3
Estrogen Receptor Signaling	0.506	0.102	NaN	POLR2G,PRKDC,SRA1,H3F3A/H3F3B,TAF1,MED23,MAP2K2,RUNX2,GTF2E1,MED10,POLR2J,TAF10,MED12,POLR2L
NRF2-mediated Oxidative Stress Response	0.502	0.099	1.732	GSTM3,HERPUD1,PIK3R4,MAFF,GSTO1,FTL,SOD2,JUN,MAP2K2,SCARB1,DNAJB11,PMF1/PMF1-BGLAP,ATF4,DNAJA3,IRS2,JUND,FOSL1,FKBP5,ABCC4,FTH1
IGF-1 Signaling	0.502	0.103	0	PRKACB,SOCS3,SOCS1,IGFBP6,JUN,MAP2K2,BAD,RPS6KB2,PRKACA,IRS2,IGFBP7,PIK3R4
Role of IL-17A in Psoriasis	0.499	0.154	NaN	S100A9,S100A8
NAD biosynthesis II (from tryptophan)	0.499	0.154	NaN	QPRT,KYNU
Autophagy	0.498	0.113	NaN	CTSD,CTSS,WIPI1,CTSB,MAP1LC3B,PIK3R4
D-myo-inositol (1,4,5,6)-Tetrakisphosphate Biosynthesis	0.493	0.101	-0.535	SOCS3,NUDT12,ACP5,PPM1K,DUSP2,SACM1L,TNS3,INPP5F,PTPRO,DUSP1,INPP5B,ALPL,CDC25A,DUSP16
D-myo-inositol (3,4,5,6)-tetrakisphosphate Biosynthesis	0.493	0.101	-0.535	SOCS3,NUDT12,ACP5,PPM1K,DUSP2,SACM1L,TNS3,INPP5F,PTPRO,DUSP1,INPP5B,ALPL,CDC25A,DUSP16
Superpathway of D-myo-inositol (1,4,5)-trisphosphate Metabolism	0.485	0.13	NaN	INPP5F,INPP5B,ITPKC
Cardiac Î²-adrenergic Signaling	0.48	0.101	-1	PRKACB,NAPEPLD,PDE7A,AKAP9,ADCY3,ADCY6,AKAP11,GNB4,PPP1R10,GDE1,PRKACA,PKIA,GNG5,AKAP1
Epithelial Adherens Junction Signaling	0.478	0.1	NaN	VAV2,EPN1,MYL6,CDC42,ARPC5L,ARPC2,RHOA,HGF,TGFBR3,MYO7A,RAC1,ARPC3,VCL,ARPC4,NECTIN2
Role of p14/p19ARF in Tumor Suppression	0.469	0.114	-0.447	E2F1,RAC1,MDM2,IRS2,PIK3R4
Melanocyte Development and Pigmentation Signaling	0.462	0.102	-0.302	PRKACB,MAP2K2,ADCY3,RPS6KB2,ADCY6,PRKACA,ATF4,KIT,RPS6KA5,IRS2,PIK3R4
PI3K/AKT Signaling	0.457	0.1	2.309	RELA,NFKBIA,MAP2K2,INPP5F,BAD,INPP5B,CDKN1A,RPS6KB2,MAP3K8,MDM2,NFKBIB,JAK3,MCL1
Glycogen Degradation III	0.456	0.143	NaN	AGL,MTAP
Antiproliferative Role of Somatostatin Receptor 2	0.455	0.103	0.447	GNB4,MAP2K2,GUCY1A1,NPR3,CDKN1A,IRS2,GNG5,PIK3R4,GUCY1B1
Leptin Signaling in Obesity	0.455	0.103	0	PRKACB,SOCS3,MAP2K2,PDIA3,ADCY3,ADCY6,PRKACA,IRS2,PIK3R4
Role of JAK1, JAK2 and TYK2 in Interferon Signaling	0.455	0.125	NaN	SOCS1,RELA,IFNGR1
3-phosphoinositide Degradation	0.453	0.0987	-0.258	SOCS3,PIP4P1,NUDT12,ACP5,PPM1K,DUSP2,SACM1L,TNS3,INPP5F,PTPRO,DUSP1,INPP5B,ALPL,CDC25A,DUSP16
Melanoma Signaling	0.449	0.106	-0.378	MAP2K2,BAD,E2F1,CDKN1A,MDM2,IRS2,PIK3R4
P2Y Purigenic Receptor Signaling Pathway	0.442	0.0986	1.387	PRKACB,RELA,PDIA3,ADCY3,GNAI1,ADCY6,PIK3R4,GNB4,JUN,MAP2K2,PRKACA,ATF4,IRS2,GNG5
Glutamate Receptor Signaling	0.437	0.107	NaN	SLC1A4,HOMER2,GLS,GLUL,GNG5,GRINA
Trehalose Degradation II (Trehalase)	0.435	0.2	NaN	HK2
Serine Biosynthesis	0.435	0.2	NaN	PHGDH
Glycerol Degradation I	0.435	0.2	NaN	GPD2
NAD Salvage Pathway III	0.435	0.2	NaN	NMRK1
Lysine Degradation II	0.435	0.2	NaN	AASDHPPT
Myo-inositol Biosynthesis	0.435	0.2	NaN	INPP5F
Lysine Degradation V	0.435	0.2	NaN	AASDHPPT
Lactose Degradation III	0.435	0.2	NaN	PSAP
Glutamate Degradation III (via 4-aminobutyrate)	0.435	0.2	NaN	ALDH5A1
Folate Polyglutamylation	0.435	0.2	NaN	MTHFD1
Renin-Angiotensin Signaling	0.432	0.0985	0.632	PRKACB,RELA,ADCY3,RAC1,ADCY6,ITPR1,MAPK12,PIK3R4,JUN,MAP2K2,PRKACA,IRS2,PTGER2
Tec Kinase Signaling	0.429	0.0966	1.508	VAV2,FYN,RELA,RAC1,GNAI1,PIK3R4,MAPK12,TLR4,GNB4,RHOG,CDC42,RHOA,FCER1G,RHOBTB2,IRS2,JAK3,GNG5
NF-ÎºB Signaling	0.429	0.0963	1.886	PRKACB,AZI2,RELA,RELB,TGFBR3,TNFAIP3,PIK3R4,IL1R2,TLR4,NFKBIA,CD40,PELI1,TGFA,FCER1G,PRKACA,IRS2,MAP3K8,NFKBIB
IL-17A Signaling in Gastric Cells	0.425	0.12	NaN	RELA,JUN,MAPK12
CDP-diacylglycerol Biosynthesis I	0.425	0.12	NaN	ABHD5,AGPAT5,AGPAT2
PAK Signaling	0.421	0.0991	1.265	MYL6,CFL1,MAP2K2,CDC42,RAC1,EPHB3,IRS2,MAPK12,PIK3R4,MYL12B,MYL12A
ILK Signaling	0.42	0.0955	2.183	RELA,FLNB,CFL1,MYL6,RAC1,RPS6KA5,HIF1A,PIK3R4,MAPK12,DOCK1,RHOG,JUN,CDC42,RHOA,RHOBTB2,ATF4,IRS2,VCL,TMSB10/TMSB4X
Glioblastoma Multiforme Signaling	0.419	0.096	1.155	PDIA3,RAC1,CDK6,MDM2,ITPR1,PIK3R4,CCNE1,RHOG,MAP2K2,CDC42,RHOA,E2F1,CDKN1A,RHOBTB2,IRS2,FZD2,E2F2
Superpathway of Citrulline Metabolism	0.417	0.133	NaN	GLS,ALDH18A1
UVB-Induced MAPK Signaling	0.415	0.103	0	H3F3A/H3F3B,JUN,BAD,IRS2,RPS6KA5,PIK3R4,MAPK12
Acute Phase Response Signaling	0.409	0.0955	0.775	SOCS1,RELA,SOCS3,IL6R,CP,MAPK12,HP,FTL,SOD2,NFKBIA,RBP7,JUN,MAP2K2,OSM,SERPINA1,NFKBIB,C2
Tight Junction Signaling	0.409	0.0958	NaN	PRKACB,RELA,MYL6,VAPA,RAC1,VAMP2,JUN,CLDN12,CDC42,TGFB1,RHOA,VAMP3,PRKACA,VCL,NAPA,NECTIN2
Lymphotoxin Î² Receptor Signaling	0.398	0.101	-0.447	RELA,NFKBIA,RELB,APAF1,LTB,IRS2,PIK3R4
IL-17A Signaling in Airway Cells	0.397	0.1	0	RELA,NFKBIA,MAP2K2,IRS2,MAPK12,PIK3R4,JAK3,NFKBIB
Androgen Signaling	0.396	0.0963	0	POLR2G,PRKACB,GNB4,RELA,AR,JUN,GTF2E1,CACNB4,PRKACA,POLR2J,GNAI1,GNG5,POLR2L
Glioma Signaling	0.396	0.0968	1.342	CDKN2D,CAMK1,MAP2K2,CDKN1A,E2F1,TGFA,CDK6,IRS2,MDM2,PIK3R4,RBL1,E2F2
RANK Signaling in Osteoclasts	0.396	0.098	0.707	RELA,JUN,NFKBIA,CBL,MAP2K2,IRS2,MAP3K8,MAPK12,PIK3R4,NFKBIB
Cell Cycle Regulation by BTG Family Proteins	0.389	0.108	-1	CCNE1,E2F1,BTG1,E2F2
mTOR Signaling	0.384	0.0935	0.577	RPS19,NAPEPLD,DDIT4,RAC1,FKBP1A,RPS6KA5,HIF1A,PIK3R4,PLD4,RPS15,RHOG,CDC42,RPS26,RHOA,RPS27L,RPS9,RPS6KB2,RPTOR,RHOBTB2,IRS2
GÎ±i Signaling	0.384	0.096	0.302	PRKACB,GNB4,NPR3,ADCY3,RGS10,GNAI1,ADCY6,FPR2,PRKACA,HTR1F,GNG5,FPR1
Apelin Cardiomyocyte Signaling Pathway	0.383	0.0965	0	MYL6,TGFB1,PDIA3,GNAI1,IRS2,HIF1A,ITPR1,MAPK12,PIK3R4,MYL12B,MYL12A
FGF Signaling	0.382	0.0978	-0.333	HGF,RAC1,ATF4,RPS6KA5,IRS2,ITPR1,MAPK12,PIK3R4,MAPKAPK2
Macropinocytosis Signaling	0.382	0.0978	0.816	RAB5A,ARF6,CDC42,HGF,RHOA,RAC1,CD14,IRS2,PIK3R4
GNRH Signaling	0.379	0.0941	0.258	PRKACB,RELA,CACNB4,ADCY3,RAC1,GNAI1,ADCY6,ITPR1,MAPK12,JUN,MAP2K2,CDC42,PRKACA,ATF4,MAP3K8,GNG5
Aldosterone Signaling in Epithelial Cells	0.379	0.0941	0.378	SGK1,PDIA3,HSPH1,HSPA1A/HSPA1B,TRAP1,ITPR1,HSPD1,PIK3R4,HSPA5,HSPA8,SACS,PIP5K1A,MAP2K2,DUSP1,DNAJB11,IRS2
NAD Biosynthesis from 2-amino-3-carboxymuconate Semialdehyde	0.374	0.167	NaN	QPRT
Selenocysteine Biosynthesis II (Archaea and Eukaryotes)	0.374	0.167	NaN	SEPSECS
Ceramide Degradation	0.374	0.167	NaN	ASAH1
Glycogen Biosynthesis II (from UDP-D-Glucose)	0.374	0.167	NaN	GYG1
GDP-mannose Biosynthesis	0.374	0.167	NaN	PMM1
PTEN Signaling	0.373	0.0952	-1.508	RELA,CBL,INPP5F,MAP2K2,BAD,CDC42,INPP5B,TGFBR3,CDKN1A,RPS6KB2,RAC1,BCL2L11
Phosphatidylglycerol Biosynthesis II (Non-plastidic)	0.372	0.111	NaN	ABHD5,AGPAT5,AGPAT2
Î±-Adrenergic Signaling	0.369	0.0968	NaN	PRKACB,GNB4,MAP2K2,ADCY3,GNAI1,ADCY6,PRKACA,ITPR1,GNG5
Induction of Apoptosis by HIV1	0.367	0.1	-0.816	RELA,NFKBIA,APAF1,BAX,MAPK12,NFKBIB
IL-23 Signaling Pathway	0.367	0.1	0	SOCS3,RELA,NFKBIA,IRS2,HIF1A,PIK3R4
Adrenomedullin signaling pathway	0.365	0.0927	0	ADM,PRKACB,RELA,BAD,GUCY1A1,PDIA3,ADCY3,ADCY6,BAX,ITPR1,HIF1A,MAPK12,PIK3R4,TTN,NPR3,MAP2K2,PRKACA,IRS2,GUCY1B1
Endocannabinoid Neuronal Synapse Pathway	0.362	0.0945	0	PRKACB,NAPEPLD,PDIA3,ADCY3,CACNB4,GNAI1,ADCY6,PRKACA,ITPR1,GNG5,MAPK12,GRINA
D-myo-inositol (1,4,5)-trisphosphate Degradation	0.351	0.118	NaN	INPP5F,INPP5B
Amyloid Processing	0.35	0.1	NaN	PRKACB,CAPN11,PRKACA,PSEN2,MAPK12
ERK/MAPK Signaling	0.348	0.0918	-0.229	PRKACB,FYN,MYCN,BAD,RAC1,RPS6KA5,RAPGEF3,PIK3R4,DUSP2,PLA2G4A,DOCK1,H3F3A/H3F3B,PPP1R10,MAP2K2,DUSP1,MKNK1,PRKACA,ATF4,IRS2
Leukocyte Extravasation Signaling	0.34	0.0913	0.5	VAV2,ICAM1,SPN,MYL6,RAC1,GNAI1,RAPGEF3,PIK3R4,MAPK12,ROCK2,MAP2K2,CLDN12,CDC42,TIMP1,RHOA,CYBA,IRS2,VCL,MMP19
Ethanol Degradation II	0.326	0.103	NaN	ALDH1B1,ACSS1,ACSL1
Superpathway of Serine and Glycine Biosynthesis I	0.325	0.143	NaN	PHGDH
Thioredoxin Pathway	0.325	0.143	NaN	SELENOT
Phosphatidylcholine Biosynthesis I	0.325	0.143	NaN	CHPT1
Inositol Pyrophosphates Biosynthesis	0.325	0.143	NaN	IP6K1
Tryptophan Degradation to 2-amino-3-carboxymuconate Semialdehyde	0.325	0.143	NaN	KYNU
Differential Regulation of Cytokine Production in Macrophages and T Helper Cells by IL-17A and IL-17F	0.322	0.111	NaN	IL12A,IL10
Role of IL-17F in Allergic Inflammatory Airway Diseases	0.312	0.0976	1	RELA,MAP2K2,ATF4,RPS6KA5
IL-2 Signaling	0.312	0.0933	0.816	SOCS1,JUN,MAP2K2,IRS2,IL2RA,PIK3R4,JAK3
Fatty Acid Î²-oxidation I	0.305	0.1	NaN	IVD,EHHADH,ACSL1
eNOS Signaling	0.304	0.0898	-1.155	PRKACB,CHRNA6,GUCY1A1,HSPA1A/HSPA1B,ADCY3,ADCY6,SLC7A1,ITPR1,PIK3R4,HSPA5,HSPA8,AQP9,PRKACA,IRS2,GUCY1B1
AMPK Signaling	0.297	0.0889	-0.775	PRKACB,ARID1A,RAB9B,CHRNA6,PFKP,PPM1K,PIK3R4,MAPK12,SMARCD3,FASN,CDKN1A,RPTOR,PRKACA,ATF4,IRS2,EEF2K,HMGCR,HLTF,PPAT,ADRB2
Role of RIG1-like Receptors in Antiviral Innate Immunity	0.295	0.0952	NaN	RELA,NFKBIA,MAVS,NFKBIB
tRNA Splicing	0.295	0.0952	-1	NAPEPLD,PDE7A,GDE1,TSEN2
Non-Small Cell Lung Cancer Signaling	0.293	0.0909	-0.378	MAP2K2,BAD,E2F1,TGFA,CDK6,IRS2,ITPR1,PIK3R4
GPCR-Mediated Nutrient Sensing in Enteroendocrine Cells	0.292	0.0901	0	PRKACB,PDIA3,GPBAR1,ADCY3,CACNB4,GNAI1,ADCY6,PRKACA,ITPR1,GNG5
HGF Signaling	0.287	0.0894	0.302	DOCK1,JUN,MAP2K2,CDC42,HGF,CDKN1A,RAC1,IRS2,MAP3K8,MAPK12,PIK3R4
Role of PI3K/AKT Signaling in the Pathogenesis of Influenza	0.287	0.0909	-0.378	RELA,NFKBIA,MAP2K2,GNAI1,IRS2,PIK3R4,NFKBIB
SPINK1 General Cancer Pathway	0.287	0.0909	-0.378	GZMA,MAP2K2,MT1X,IL6R,IRS2,PIK3R4,JAK3
Sphingosine and Sphingosine-1-phosphate Metabolism	0.285	0.125	NaN	ASAH1
Phosphatidylethanolamine Biosynthesis II	0.285	0.125	NaN	ETNK1
Histidine Degradation III	0.285	0.125	NaN	MTHFD1
Sertoli Cell-Sertoli Cell Junction Signaling	0.283	0.0884	NaN	PRKACB,EPN1,JUN,CLDN12,MAP2K2,GUCY1A1,CDC42,TGFBR3,MYO7A,PRKACA,RAC1,MAP3K8,VCL,MAPK12,GUCY1B1,NECTIN2
Oncostatin M Signaling	0.279	0.093	1	MAP2K2,OSM,PLAU,JAK3
PPAR Signaling	0.277	0.0891	-1.667	IL1R2,RELA,SRA1,JUN,NFKBIA,MAP2K2,IL1RL1,NFKBIB,SCAND1
Germ Cell-Sertoli Cell Junction Signaling	0.275	0.0879	NaN	EPN1,CFL1,MYO7A,RAC1,MAPK12,PIK3R4,RHOG,MAP2K2,CDC42,TGFB1,RHOA,RHOBTB2,IRS2,MAP3K8,VCL,NECTIN2
Methionine Degradation I (to Homocysteine)	0.273	0.1	NaN	PRMT3,EHMT1
Factors Promoting Cardiogenesis in Vertebrates	0.271	0.0889	NaN	CCNE1,LRP5,TGFB1,TGFBR3,CDC6,SMAD5,FZD2,NOG
Acute Myeloid Leukemia Signaling	0.268	0.0882	0.378	RELA,MAP2K2,BAD,PIM1,RPS6KB2,KIT,IRS2,PIK3R4,SPI1
ErbB2-ErbB3 Signaling	0.264	0.0886	0	JUN,MAP2K2,BAD,NRG4,IRS2,PIK3R4,JAK3
Pyrimidine Ribonucleotides De Novo Biosynthesis	0.264	0.0909	-1	ENTPD1,RAD54L,CAD,CTPS1
SAPK/JNK Signaling	0.264	0.0877	1.265	SH2D2A,JUN,GADD45A,CDC42,FCER1G,RAC1,IRS2,GNG5,MAPK12,PIK3R4
FLT3 Signaling in Hematopoietic Progenitor Cells	0.261	0.0879	-0.707	CBL,MAP2K2,BAD,ATF4,IRS2,RPS6KA5,PIK3R4,MAPK12
Circadian Rhythm Signaling	0.251	0.0909	NaN	PER1,ATF4,GRINA
Leucine Degradation I	0.251	0.111	NaN	IVD
Heme Biosynthesis II	0.251	0.111	NaN	CPOX
GDP-glucose Biosynthesis	0.251	0.111	NaN	HK2
Role of Oct4 in Mammalian Embryonic Stem Cell Pluripotency	0.249	0.0889	NaN	CCNF,SH3GLB1,BRCA1,PARP1
Glutathione Redox Reactions I	0.233	0.0909	NaN	GPX3,GPX1
Cysteine Biosynthesis III (mammalia)	0.233	0.0909	NaN	PRMT3,EHMT1
Glucose and Glucose-1-phosphate Degradation	0.222	0.1	NaN	HK2
Calcium Transport I	0.222	0.1	NaN	ATP2B4
Glycine Betaine Degradation	0.222	0.1	NaN	SARDH
Acyl-CoA Hydrolysis	0.197	0.0909	NaN	PPT1
Pentose Phosphate Pathway	0.197	0.0909	NaN	PGD
UDP-N-acetyl-D-galactosamine Biosynthesis II	0.197	0.0909	NaN	HK2
Neuregulin Signaling	0	0.0638	0.816	BAD,MAP2K2,TGFA,RPS6KB2,NRG4,EREG
Synaptic Long Term Potentiation	0	0.0714	1	PRKACB,PPP1R10,MAP2K2,PDIA3,PRKACA,ATF4,RAPGEF3,ITPR1,GRINA
Axonal Guidance Signaling	0	0.0788	NaN	PRKACB,FYN,PFN1,MYL6,PDIA3,SEMA6B,PIK3R4,ROCK2,GNB4,MAP2K2,ABLIM3,MKNK1,ARPC3,IRS2,LNPEP,GNG5,RTN4R,ADAMTS5,FZD2,MYL12B,MYL12A,STK36,PLXNC1,CFL1,ARPC5L,GNAI1,RAC1,HERC2,DOCK1,SRGAP3,ADAMDEC1,SDCBP,CDC42,RHOA,ARPC2,PRKACA,EPHB3,ARPC4
Fc Epsilon RI Signaling	0	0.0846	0.905	VAV2,FYN,PLA2G4A,INPP5F,MAP2K2,INPP5B,FCER1G,RAC1,IRS2,MAPK12,PIK3R4
Synaptic Long Term Depression	0	0.0546	-1.265	PLBD1,PLA2G4A,MAP2K2,GUCY1A1,NPR3,PDIA3,CACNB4,GNAI1,ITPR1,GUCY1B1
LPS/IL-1 Mediated Inhibition of RXR Function	0	0.081	2.111	ALDH1B1,IL1RL1,GSTM3,GSTO1,ABCA1,IL1R2,TLR4,LY96,JUN,SCARB1,NR1I2,CD14,PPARGC1B,ALDH18A1,ABCC4,ACSL1,ALDH5A1
Coagulation System	0	0.0857	NaN	PLAUR,SERPINA1,PLAU
FXR/RXR Activation	0	0.064	NaN	SCARB1,CYP19A1,SLC51A,NR1I2,FASN,SERPINA1,MAPK12,CLU
Ceramide Signaling	0	0.0577	1.633	CTSD,RELA,JUN,BAD,IRS2,PIK3R4
PXR/RXR Activation	0	0.0794	NaN	PRKACB,SCD,RELA,NR1I2,PRKACA
14-3-3-mediated Signaling	0	0.0638	0.378	JUN,CBL,MAP2K2,BAD,PDIA3,IRS2,BAX,MAPK12,PIK3R4
FcÎ³RIIB Signaling in B Lymphocytes	0	0.0444	NaN	CACNB4,IRS2,MAPK12,PIK3R4
NF-ÎºB Activation by Viruses	0	0.051	1.342	RELA,NFKBIA,IRS2,PIK3R4,NFKBIB
IL-22 Signaling	0	0.0833	NaN	SOCS3,MAPK12
IL-3 Signaling	0	0.0645	0.816	JUN,BAD,MAP2K2,RAC1,IRS2,PIK3R4
IL-17 Signaling	0	0.0833	NaN	RELA,JUN,MAP2K2,TIMP1,IRS2,PIK3R4,MAPK12,MAPKAPK2
Thrombopoietin Signaling	0	0.0667	0.447	JUN,MPL,MAP2K2,IRS2,PIK3R4
IL-15 Production	0	0.0847	NaN	FYN,RELA,CLK4,EPHB3,KIT,LTK,JAK3,RET,PTK7,STYK1
IL-15 Signaling	0	0.069	NaN	RELA,MAP2K2,IRS2,MAPK12,PIK3R4,JAK3
Role of Cytokines in Mediating Communication between Immune Cells	0	0.0769	NaN	IL12A,IL10,TGFB1,IL32
Reelin Signaling in Neurons	0	0.0532	NaN	FYN,IRS2,LRP8,MAPK12,PIK3R4
HIF1Î± Signaling	0	0.0787	NaN	JUN,IRS2,MDM2,HIF1A,ELOB,MAPK12,PIK3R4,ELOC,SLC2A3,MMP19
Melatonin Signaling	0	0.0714	0.447	PRKACB,MAP2K2,PDIA3,GNAI1,PRKACA
Angiopoietin Signaling	0	0.0795	-1.342	RELA,NFKBIA,ANGPT1,BAD,IRS2,PIK3R4,NFKBIB
Cellular Effects of Sildenafil (Viagra)	0	0.0873	NaN	PRKACB,MYL6,GUCY1A1,PDIA3,ADCY3,ADCY6,PRKACA,ITPR1,MYL12B,GUCY1B1,MYL12A
Neuropathic Pain Signaling In Dorsal Horn Neurons	0	0.069	0.707	PRKACB,CAMK1,PDIA3,PRKACA,IRS2,ITPR1,PIK3R4,GRINA
CNTF Signaling	0	0.0714	0.447	MAP2K2,RPS6KB2,RPS6KA5,IRS2,PIK3R4
Agrin Interactions at Neuromuscular Junction	0	0.0658	0.447	JUN,CDC42,RAC1,NRG4,MAPK12
CDK5 Signaling	0	0.0654	0.378	PRKACB,MAP2K2,PPP1R10,ADCY3,PRKACA,ADCY6,MAPK12
Cholecystokinin/Gastrin-mediated Signaling	0	0.0855	0.378	ROCK2,JUN,RHOG,MAP2K2,CDC42,RHOA,RAC1,RHOBTB2,ITPR1,MAPK12
Human Embryonic Stem Cell Pluripotency	0	0.0417	NaN	TGFB1,IRS2,SMAD5,PIK3R4,FZD2,NOG
RAN Signaling	0	0.0588	NaN	RCC1
Role of NANOG in Mammalian Embryonic Stem Cell Pluripotency	0	0.0534	1.342	MAP2K2,IRS2,SMAD5,JAK3,PIK3R4,FZD2,TCL1A
Growth Hormone Signaling	0	0.0698	-0.816	SOCS1,SOCS3,RPS6KB2,RPS6KA5,IRS2,PIK3R4
Prolactin Signaling	0	0.0851	0	SOCS3,FYN,SOCS1,JUN,MAP2K2,IRS2,PRLR,PIK3R4
CREB Signaling in Neurons	0	0.0773	-0.302	PRKACB,PDIA3,ADCY3,CACNB4,POLR2J,ADCY6,GNAI1,ITPR1,PIK3R4,POLR2G,GNB4,MAP2K2,PRKACA,ATF4,IRS2,GNG5,POLR2L
Endometrial Cancer Signaling	0	0.0533	0	BAD,MAP2K2,IRS2,PIK3R4
Basal Cell Carcinoma Signaling	0	0.0286	NaN	STK36,FZD2
Thyroid Cancer Signaling	0	0.04	NaN	MAP2K2,RET
Bladder Cancer Signaling	0	0.0833	NaN	DAPK1,MAP2K2,THBS1,E2F1,CDKN1A,RPS6KA5,MDM2,MMP19
Type II Diabetes Mellitus Signaling	0	0.0719	-0.378	SOCS3,SOCS1,RELA,NFKBIA,CACNB4,IRS2,MAPK12,PIK3R4,NFKBIB,ADIPOR1,ACSL1
p70S6K Signaling	0	0.0493	0.378	MAP2K2,BAD,PDIA3,GNAI1,IRS2,EEF2K,PIK3R4
Myc Mediated Apoptosis Signaling	0	0.075	NaN	BAD,APAF1,IRS2,BAX,MAPK12,PIK3R4
G Beta Gamma Signaling	0	0.0574	0	PRKACB,GNB4,CDC42,CACNB4,PRKACA,GNAI1,GNG5
G Protein Signaling Mediated by Tubby	0	0.0667	NaN	GNB4,GNG5
FAK Signaling	0	0.0826	NaN	FYN,DOCK1,MAP2K2,CAPN11,RAC1,IRS2,VCL,PIK3R4,TNS1
EIF2 Signaling	0	0.0852	-0.277	RPS19,MYCN,ATF3,DDIT3,RPL36AL,ATF5,HSPA5,PIK3R4,RPL28,RPS15,EIF1,MAP2K2,UBA52,RPS26,RPS27L,RPS9,ATF4,IRS2,RPL38
Retinoic acid Mediated Apoptosis Signaling	0	0.0702	0	APAF1,TNFRSF10D,TNFRSF10C,PARP1
Role of Osteoblasts, Osteoclasts and Chondrocytes in Rheumatoid Arthritis	0	0.0866	NaN	RELA,LRP5,BAD,IL10,IL1RL1,ACP5,SMAD5,PIK3R4,MAPK12,IL1R2,JUN,CBL,NFKBIA,TGFB1,RUNX2,IRS2,NFKBIB,FZD2,ALPL,ADAMTS5
Ovarian Cancer Signaling	0	0.0714	0.816	PRKACB,PMS2,MAP2K2,E2F1,RPS6KB2,MSH6,PRKACA,IRS2,BRCA1,PIK3R4,FZD2
HER-2 Signaling in Breast Cancer	0	0.0808	NaN	CCNE1,BAD,CDC42,CDKN1A,CDK6,MDM2,IRS2,PIK3R4
Regulation of eIF4 and p70S6K Signaling	0	0.0667	NaN	RPS19,RPS15,EIF1,MAP2K2,RPS26,RPS27L,RPS9,MKNK1,IRS2,MAPK12,PIK3R4
Estrogen-Dependent Breast Cancer Signaling	0	0.0674	1.633	RELA,JUN,CYP19A1,ATF4,IRS2,PIK3R4
Role of NFAT in Cardiac Hypertrophy	0	0.0752	0.258	PRKACB,HDAC9,CAMK1,PDIA3,ADCY3,CACNB4,ADCY6,GNAI1,ITPR1,PIK3R4,MAPK12,GNB4,MAP2K2,TGFB1,PRKACA,IRS2,GNG5
Role of Wnt/GSK-3Î² Signaling in the Pathogenesis of Influenza	0	0.0135	NaN	FZD2
Role of MAPK Signaling in the Pathogenesis of Influenza	0	0.0625	NaN	PLBD1,PLA2G4A,MAP2K2,BAX,MAPK12
Role of Hypercytokinemia/hyperchemokinemia in the Pathogenesis of Influenza	0	0.0244	NaN	IL12A
MSP-RON Signaling Pathway	0	0.0541	NaN	TLR4,IL12A,IRS2,PIK3R4
Assembly of RNA Polymerase III Complex	0	0.0833	NaN	GTF3C1
Role of Tissue Factor in Cancer	0	0.0763	NaN	FYN,ARRB2,CFL1,CDC42,RAC1,PLAUR,RPS6KA5,IRS2,MAPK12,PIK3R4
Differential Regulation of Cytokine Production in Intestinal Epithelial Cells by IL-17A and IL-17F	0	0.087	NaN	IL12A,IL10
Role of JAK1 and JAK3 in Î³c Cytokine Signaling	0	0.0759	NaN	SOCS1,SOCS3,IRS2,IL2RA,PIK3R4,JAK3
Dopamine-DARPP32 Feedback in cAMP Signaling	0	0.0755	0	PRKACB,PPP1R10,GUCY1A1,PDIA3,ADCY3,GNAI1,ADCY6,PRKACA,ATF4,ITPR1,GUCY1B1,GRINA
Paxillin Signaling	0	0.0826	0.333	DOCK1,ARF6,ARF1,CDC42,RAC1,IRS2,VCL,MAPK12,PIK3R4,ITGA7
Gap Junction Signaling	0	0.0628	NaN	PRKACB,MAP2K2,NPR3,GUCY1A1,PDIA3,ADCY3,PRKACA,ADCY6,GNAI1,IRS2,ITPR1,PIK3R4,GUCY1B1
Telomerase Signaling	0	0.0672	1	HDAC9,MAP2K2,CDKN1A,E2F1,IL2RA,TINF2,IRS2,PIK3R4
Mouse Embryonic Stem Cell Pluripotency	0	0.069	0	ID2,MAP2K2,IRS2,SMAD5,PIK3R4,MAPK12,JAK3,FZD2
Transcriptional Regulatory Network in Embryonic Stem Cells	0	0.0556	NaN	H3F3A/H3F3B,HIST1H4H,SMARCAD1
nNOS Signaling in Neurons	0	0.0435	NaN	CAPN11,GRINA
nNOS Signaling in Skeletal Muscle Cells	0	0.025	NaN	CACNB4
VEGF Family Ligand-Receptor Interactions	0	0.0404	0	PLA2G4A,MAP2K2,IRS2,PIK3R4
ErbB Signaling	0	0.0833	1	JUN,MAP2K2,CDC42,TGFA,NRG4,IRS2,MAPK12,PIK3R4,EREG
ErbB4 Signaling	0	0.0617	0	MAP2K2,NRG4,IRS2,PSEN2,PIK3R4
Netrin Signaling	0	0.0769	NaN	PRKACB,ABLIM3,CACNB4,PRKACA,RAC1
Heparan Sulfate Biosynthesis	0	0.0152	NaN	EXTL2
Fatty Acid Activation	0	0.0769	NaN	ACSL1
Bupropion Degradation	0	0.0833	NaN	CYP19A1,CYP2E1
Retinoate Biosynthesis I	0	0.0323	NaN	RBP7
Nicotine Degradation III	0	0.0417	NaN	CYP19A1,CYP2E1
Dopamine Degradation	0	0.0333	NaN	ALDH1B1
Chondroitin Sulfate Degradation (Metazoa)	0	0.0714	NaN	HEXB
Heparan Sulfate Biosynthesis (Late Stages)	0	0.0169	NaN	EXTL2
Glutaryl-CoA Degradation	0	0.0625	NaN	EHHADH
Isoleucine Degradation I	0	0.0714	NaN	EHHADH
Ubiquinol-10 Biosynthesis (Eukaryotic)	0	0.0556	NaN	CYP2E1
The Visual Cycle	0	0.0526	NaN	RBP7
Melatonin Degradation I	0	0.0351	NaN	CYP19A1,CYP2E1
Triacylglycerol Degradation	0	0.0244	NaN	PNPLA2
D-myo-inositol (1,4,5)-Trisphosphate Biosynthesis	0	0.0741	NaN	PLD4,PIP5K1A
Phospholipases	0	0.082	-0.447	PLD4,PLBD1,PLA2G4A,NAPEPLD,PDIA3
Estrogen Biosynthesis	0	0.0513	NaN	CYP19A1,CYP2E1
Tryptophan Degradation X (Mammalian, via Tryptamine)	0	0.05	NaN	ALDH1B1
Leukotriene Biosynthesis	0	0.0769	NaN	ALOX5
Cholesterol Biosynthesis I	0	0.0769	NaN	LSS
Glutathione-mediated Detoxification	0	0.08	NaN	GSTM3,GSTO1
Dermatan Sulfate Degradation (Metazoa)	0	0.0667	NaN	HEXB
Nicotine Degradation II	0	0.037	NaN	CYP19A1,CYP2E1
Mevalonate Pathway I	0	0.0833	NaN	HMGCR
Mitochondrial L-carnitine Shuttle Pathway	0	0.0588	NaN	ACSL1
Serotonin Degradation	0	0.0161	NaN	ALDH1B1
TCA Cycle II (Eukaryotic)	0	0.0417	NaN	DHTKD1
Retinol Biosynthesis	0	0.0526	NaN	RBP7,PNPLA2
Colanic Acid Building Blocks Biosynthesis	0	0.0714	NaN	PMM1
Î³-glutamyl Cycle	0	0.0769	NaN	CHAC2
Tryptophan Degradation III (Eukaryotic)	0	0.0833	NaN	EHHADH,KYNU
Pyrimidine Ribonucleotides Interconversion	0	0.0714	NaN	ENTPD1,RAD54L,CTPS1
Glycolysis I	0	0.0833	NaN	PGK1,PFKP
Cholesterol Biosynthesis II (via 24,25-dihydrolanosterol)	0	0.0769	NaN	LSS
Gluconeogenesis I	0	0.08	NaN	PGK1,ME3
Methylglyoxal Degradation III	0	0.0714	NaN	CYP2E1
Histamine Degradation	0	0.0667	NaN	ALDH1B1
Cholesterol Biosynthesis III (via Desmosterol)	0	0.0769	NaN	LSS
Superpathway of Melatonin Degradation	0	0.0484	NaN	MPO,CYP19A1,CYP2E1
Histidine Degradation VI	0	0.0667	NaN	CYP2E1
Noradrenaline and Adrenaline Degradation	0	0.0312	NaN	ALDH1B1
Pregnenolone Biosynthesis	0	0.0833	NaN	CYP2E1
Acetone Degradation I (to Methylglyoxal)	0	0.069	NaN	CYP19A1,CYP2E1
Fatty Acid Î±-oxidation	0	0.0556	NaN	ALDH1B1
Superpathway of Methionine Degradation	0	0.0857	NaN	PRMT3,EHMT1,MTR
Superpathway of Geranylgeranyldiphosphate Biosynthesis I (via Mevalonate)	0	0.0625	NaN	HMGCR
Superpathway of Cholesterol Biosynthesis	0	0.0741	NaN	LSS,HMGCR
Inhibition of Matrix Metalloproteases	0	0.0789	NaN	HSPG2,TIMP1,MMP19
Regulation of Cellular Mechanics by Calpain Protease	0	0.0781	NaN	CCNE1,CAPN11,CDK6,VCL,CDK1
Agranulocyte Adhesion and Diapedesis	0	0.0625	NaN	CXCL16,C5AR1,ICAM1,MYL6,CLDN12,GNAI1,CKLF,CCL24,CXCL2,CD34,MMP19
Granulocyte Adhesion and Diapedesis	0	0.0848	NaN	ICAM1,C5AR1,IL1RL1,GNAI1,FPR2,CKLF,CCL24,SDC3,FPR1,IL1R2,CXCL16,CLDN12,CXCL2,MMP19
Regulation of the Epithelial-Mesenchymal Transition Pathway	0	0.0603	NaN	RELA,ID2,MAP2K2,TGFB1,HGF,RHOA,IRS2,PSEN2,HIF1A,PIK3R4,JAK3,FZD2
Sperm Motility	0	0.0791	-1.265	PRKACB,FYN,GUCY1A1,PDIA3,ITPR1,STYK1,PLBD1,PLA2G4A,CLK4,PRKACA,KIT,EPHB3,LTK,JAK3,RET,GUCY1B1,PTK7
UVA-Induced MAPK Signaling	0	0.0708	0.447	JUN,PDIA3,RPS6KB2,IRS2,RPS6KA5,MAPK12,PIK3R4,PARP1
UVC-Induced MAPK Signaling	0	0.0769	NaN	JUN,MAP2K2,ATR,MAPK12
Adipogenesis pathway	0	0.0833	NaN	SAP18,HDAC9,DDIT3,TGFB1,AGPAT2,CEBPD,SAP30,SMAD5,HIF1A,FZD2,KAT2A
HIPPO signaling	0	0.0595	NaN	PPP1R10,SMAD5,SKP1,AMOT,SKP2
Wnt/Ca+ pathway	0	0.0656	1	RELA,PDIA3,ATF4,FZD2
Parkinson's Signaling	0	0.0625	NaN	MAPK12
EGF Signaling	0	0.0714	-0.447	JUN,IRS2,ITPR1,MAPK12,PIK3R4
Nitric Oxide Signaling in the Cardiovascular System	0	0.0818	-0.707	PRKACB,MAP2K2,GUCY1A1,PRKACA,SLC7A1,IRS2,ITPR1,PIK3R4,GUCY1B1
GABA Receptor Signaling	0	0.0851	NaN	UBA52,CACNB4,ADCY3,ADCY6,GABARAP,UBC,ALDH5A1,AP2S1
Xenobiotic Metabolism Signaling	0	0.0632	NaN	ALDH1B1,RELA,SRA1,CAMK1,GSTM3,PIK3R4,MAPK12,GSTO1,FTL,MAP2K2,NR1I2,SUMO1,IRS2,ALDH18A1,MAP3K8,SCAND1,AHR,ALDH5A1
Wnt/Î²-catenin Signaling	0	0.0647	0	SOX4,LRP5,JUN,UBA52,TGFB1,TGFBR3,SOX12,MDM2,PIN1,UBC,FZD2
Serotonin Receptor Signaling	0	0.0476	NaN	ADCY3,ADCY6
Phototransduction Pathway	0	0.0784	NaN	PRKACB,GUCY1A1,PRKACA,GUCY1B1
Neurotrophin/TRK Signaling	0	0.0682	1.633	JUN,MAP2K2,CDC42,ATF4,IRS2,PIK3R4
Death Receptor Signaling	0	0.0778	-1.134	RELA,NFKBIA,CASP2,APAF1,NFKBIB,ARHGDIB,PARP1
Dopamine Receptor Signaling	0	0.0658	-1	PRKACB,PPP1R10,ADCY3,PRKACA,ADCY6
TGF-Î² Signaling	0	0.0833	0.707	RUNX3,JUN,MAP2K2,TGFB1,CDC42,RUNX2,SMAD5,MAPK12
Notch Signaling	0	0.0541	NaN	PSEN2,RFNG
VEGF Signaling	0	0.0811	0.707	ROCK2,SH2D2A,EIF1,MAP2K2,BAD,IRS2,VCL,HIF1A,PIK3R4
PDGF Signaling	0	0.0693	0.378	JUN,INPP5F,MAP2K2,INPP5B,IRS2,JAK3,PIK3R4
Gustation Pathway	0	0.0733	NaN	PRKACB,NAPEPLD,PDE7A,GDE1,ADCY3,CACNB4,ADCY6,PRKACA,ITPR1,GNG5,P2RX7
Cancer Drug Resistance By Drug Efflux	0	0.0345	NaN	MAP2K2,MDM2
GP6 Signaling Pathway	0	0.0606	0.707	FYN,RHOG,FCER1G,RAC1,COL24A1,IRS2,ITPR1,PIK3R4
SPINK1 Pancreatic Cancer Pathway	0	0.0727	-2	CELA1,TGFB1,CPD,CTSB
Apelin Liver Signaling Pathway	0	0.0385	NaN	MAPK12
Apelin Cardiac Fibroblast Signaling Pathway	0	0.0455	NaN	TGFB1
Cardiac Hypertrophy Signaling (Enhanced)	0	0.0862	0.801	PRKACB,RELA,TNFSF4,NAPEPLD,IL12A,PDE7A,IL1RL1,PDIA3,TGFBR3,LTB,PIK3R4,IL31RA,ROCK2,IL1R2,JUN,MAP2K2,TGFB1,GDE1,MKNK1,TNFSF9,RPS6KB2,OSM,IRS2,MAPKAPK2,GNG5,FZD2,ADRB2,HDAC9,IL13RA1,EDNRB,IL6R,ADCY3,GNAI1,ADCY6,RPS6KA5,ITPR1,MAPK12,INPP5F,RHOA,PRKACA,MAP3K8,IL2RA
Calcium Signaling	0	0.0606	-0.333	PRKACB,HDAC9,TNNT1,CAMK1,MYL6,CHRNA6,CACNB4,PRKACA,ATF4,ITPR1,ATP2B4,GRINA
GM-CSF Signaling	0	0.0714	1.633	MAP2K2,PIM1,CISH,IRS2,BCL2A1,PIK3R4

## Sheet: 24 vs base nCR
Ingenuity Canonical Pathways	-log(p-value)	Ratio	z-score	Molecules
Mitotic Roles of Polo-Like Kinase	8.77	0.286	-0.775	KIF23,CDC25C,ESPL1,CDC20,PLK3,PTTG1,WEE1,PRC1,PPP2R5B,CDC7,CCNB2,PLK1,CDK1,CCNB1,PLK4,PLK2,FBXO5,KIF11
Cell Cycle: G2/M DNA Damage Checkpoint Regulation	6.1	0.265	2.496	CDC25C,WEE1,CCNB2,PLK1,MDM2,AURKA,CDK1,SKP2,CCNB1,TOP2B,GADD45A,CDKN1A,TOP2A
p53 Signaling	5.3	0.168	1.941	WT1,TP53INP1,GADD45B,TNFRSF10B,RRM2B,TIGAR,MDM2,BAX,BIRC5,FAS,TP53I3,SCO2,CASP6,BBC3,GADD45A,THBS1,CDKN1A,PIDD1,DRAM1
STAT3 Pathway	4.69	0.148	2.309	IL6ST,SOCS3,SRC,IL4R,IL5RA,MAP3K11,IL21R,IL12RB2,MAPK13,CXCR1,MAPK11,IGF2R,IL18RAP,VEGFA,MYC,MAP3K12,MAP3K10,CXCR2,PIM1,CDKN1A
ATM Signaling	4.51	0.167	0.277	CDC25C,GADD45B,PPP2R5B,CCNB2,MDM2,TDP1,MAPK13,CREB5,MAPK11,CDK1,CCNB1,RAD51,SMC2,GADD45A,CDKN1A,BLM
IL-10 Signaling	4.34	0.188	NaN	SOCS3,IL4R,FCGR2A,MAPK13,MAPK11,IL18RAP,HMOX1,NFKBID,FOS,IL1RN,CD14,TNF,MAP4K4
Interferon Signaling	4.17	0.25	2.828	IFITM3,IRF9,IFI35,IFI6,BAX,IFITM2,TAP1,IFITM1,ISG15
Cell Cycle Control of Chromosomal Replication	3.94	0.196	NaN	TOP2B,MCM6,RPA3,PRIM1,CDT1,CDC7,TOP2A,ORC5,PRIM2,CDK1,ORC1
Role of BRCA1 in DNA Damage Response	3.66	0.162	-1	RAD51,FANCB,ABRAXAS1,GADD45A,CDKN1A,FANCF,PLK1,BRIP1,BLM,RFC5,RBL1,HLTF,RFC3
GADD45 Signaling	3.55	0.316	NaN	GADD45B,CCND3,GADD45A,CDKN1A,CDK1,CCNB1
IL-8 Signaling	3.22	0.109	1.964	SRC,ICAM1,GNG2,DEFA1 (includes others),LIMK2,BAX,CXCR1,RHOBTB1,AZU1,PLD4,MYL9,VEGFA,HMOX1,FOS,ITGAM,MPO,CCND3,RHOB,CXCR2,RHOBTB2,PTGS2,MAP4K4,MMP9
Death Receptor Signaling	3.15	0.144	1.387	NFKBID,CASP6,ACTA2,TIPARP,PARP10,TNFRSF10B,PARP12,CFLAR,TNFRSF1B,MAP4K4,PARP9,TNF,FAS
Hereditary Breast Cancer Signaling	3.06	0.118	NaN	NPM1,CDC25C,GADD45B,WEE1,FANCF,DDB2,RFC5,CDK1,CCNB1,RAD51,FANCB,GADD45A,HDAC7,CDKN1A,XPC,BLM,HLTF,RFC3
Salvage Pathways of Pyrimidine Ribonucleotides	2.93	0.137	1.387	DMPK,AK1,MAP3K6,SGK1,PIM1,APOBEC3H,UPP1,LIMK2,PLK1,NEK2,TTK,CDK1,APOBEC3A
Pyridoxal 5'-phosphate Salvage Pathway	2.81	0.156	0.632	PDXK,DMPK,MAP3K6,SGK1,PIM1,LIMK2,PLK1,NEK2,TTK,CDK1
Estrogen-mediated S-phase Entry	2.75	0.231	-1.633	MYC,CCNA2,CDKN1A,RBL1,CDK1,SKP2
Cyclins and Cell Cycle Regulation	2.58	0.138	-1	CCNA2,CCND3,WEE1,PPP2R5B,CDKN1A,HDAC7,CDKN2C,CCNB2,CDK1,SKP2,CCNB1
Production of Nitric Oxide and Reactive Oxygen Species in Macrophages	2.41	0.0995	3.638	MAP3K11,MAP3K6,PPP2R5B,PLCG1,MAPK13,MAPK11,RHOBTB1,FOS,NFKBID,MAP3K10,MAP3K12,NCF1,MPO,RHOB,RHOBTB2,S100A8,SERPINA1,TNFRSF1B,JAK3,TNF
Aryl Hydrocarbon Receptor Signaling	2.32	0.109	0	SRC,MGST1,MDM2,BAX,RBL1,CYP1B1,FAS,MYC,CCNA2,FOS,CCND3,CDKN1A,DHFR,TNF,ALDH5A1
Osteoarthritis Pathway	2.29	0.0971	2.5	GLI2,AGER,PPARD,SMAD7,CREB5,IL18RAP,VEGFA,CASP6,S100A9,CXCR2,ANXA5,S100A8,NAMPT,PTGS2,TNFRSF1B,NOTCH1,ALPL,TNF,MMP9,CASP5
Inhibition of Angiogenesis by TSP1	2.27	0.188	1.342	VEGFA,THBS1,SDC2,MAPK13,MAPK11,MMP9
IL-6 Signaling	2.26	0.108	3.207	IL6ST,ABCB1,SOCS3,TNFAIP6,MAPK13,MAPK11,IL18RAP,VEGFA,NFKBID,FOS,IL1RN,CD14,TNFRSF1B,TNF,MAP4K4
NER Pathway	2.2	0.118	-0.707	TOP2B,RPA3,PRIM1,POLE2,XPC,TOP2A,DDB2,PRIM2,RFC5,HIST1H4H,COPS3,RFC3
Cell Cycle: G1/S Checkpoint Regulation	2.18	0.136	-1.414	MYC,CCND3,CDKN1A,HDAC7,RPL5,CDKN2C,MDM2,RBL1,SKP2
Extrinsic Prothrombin Activation Pathway	2.11	0.25	NaN	F12,F5,F13A1,THBD
Coagulation System	2.08	0.171	0.816	F12,F5,F13A1,PLAUR,SERPINA1,THBD
Retinoic acid Mediated Apoptosis Signaling	2.06	0.14	1.414	TIPARP,PARP10,TNFRSF10B,TNFRSF10D,PARP12,TNFRSF10C,CFLAR,PARP9
T Helper Cell Differentiation	2.05	0.13	NaN	IL6ST,IL4R,IL21R,CD86,IL12RB2,BCL6,TNFRSF1B,TNF,ICOSLG/LOC102723996
Complement System	2.02	0.167	0.447	CR1,ITGAM,C5AR1,C1QA,C1QBP,CFH
TREM1 Signaling	2.01	0.129	1.667	NLRC5,TREM1,MPO,ICAM1,CIITA,PLCG1,CD86,TNF,CASP5
ERK5 Signaling	1.94	0.125	2.121	MYC,IL6ST,SH2D2A,FOS,SRC,LIF,SGK1,FOSL1,CREB5
Granulocyte Adhesion and Diapedesis	1.94	0.097	NaN	ICAM1,C5AR1,CLDN15,FPR2,MMP25,IL18RAP,FPR1,CXCL16,ITGAM,SDC2,IL1RN,CXCR2,CLDN9,TNFRSF1B,TNF,MMP9
Melatonin Degradation II	1.83	0.5	NaN	SMOX,IL4I1
PPAR Signaling	1.82	0.109	-2.714	FOS,NFKBID,SRA1,PPARD,IL1RN,PTGS2,TNFRSF1B,MAP4K4,TNF,CITED2,IL18RAP
TNFR2 Signaling	1.81	0.172	2	FOS,NFKBID,TNFRSF1B,TNF,TRAF1
Phagosome Formation	1.79	0.101	NaN	FCAR,C5AR1,FCGR2A,FCER1A,PLCG1,FCGR1A,RHOBTB1,CR1,ITGAM,RHOB,RHOBTB2,FCGR1B,FCGR3A/FCGR3B
RANK Signaling in Osteoclasts	1.79	0.108	2.53	FOS,SRC,MAP3K12,MAP3K10,NFKBID,MAP3K11,MAP3K6,MITF,MAPK13,GSN,MAPK11
Dendritic Cell Maturation	1.79	0.0914	2.668	ICAM1,FCGR2A,PLCG1,MAPK13,CREB5,MAPK11,FCGR1A,CD1D,NFKBID,IL1RN,CD86,TNFRSF1B,CD1C,TNF,CCR7,FCGR1B,FCGR3A/FCGR3B
CD27 Signaling in Lymphocytes	1.77	0.135	2.449	MAP3K10,MAP3K12,FOS,NFKBID,MAP3K11,MAP3K6,CD70
BAG2 Signaling Pathway	1.7	0.143	0.816	MYC,HSPA1A/HSPA1B,CDKN1A,HSPA6,MDM2,BAG2
FcÎ³ Receptor-mediated Phagocytosis in Macrophages and Monocytes	1.66	0.108	2.53	PLD4,SRC,PLA2G6,HMOX1,NCF1,ACTA2,FCGR2A,PLCG1,FCGR1A,FCGR3A/FCGR3B
4-1BB Signaling in T Lymphocytes	1.64	0.156	2	NFKBID,TNFSF9,MAPK13,MAPK11,TRAF1
Protein Citrullination	1.62	0.4	NaN	PADI4,PADI2
Rapoport-Luebering Glycolytic Shunt	1.62	0.4	NaN	MINPP1,TIGAR
dTMP De Novo Biosynthesis	1.62	0.4	NaN	SHMT1,DHFR
Primary Immunodeficiency Signaling	1.61	0.136	NaN	BLNK,IGLL1/IGLL5,CIITA,IGHM,JAK3,TAP1
iNOS Signaling	1.61	0.136	2.449	FOS,NFKBID,CD14,MAPK13,JAK3,MAPK11
Pancreatic Adenocarcinoma Signaling	1.6	0.0976	1.508	VEGFA,PLD4,RAD51,HMOX1,CDKN1A,MDM2,PTGS2,JAK3,NOTCH1,BIRC5,MMP9,RALGDS
Leukotriene Biosynthesis	1.57	0.231	NaN	DPEP1,ALOX5,GGT7
Hepatic Fibrosis / Hepatic Stellate Cell Activation	1.57	0.0879	NaN	IL4R,ICAM1,SMAD7,BAMBI,BAX,FAS,IL18RAP,VEGFA,MYL9,ACTA2,CD14,ECE1,TNFRSF1B,TNF,MMP9,CCR7
Role of CHK Proteins in Cell Cycle Checkpoint Control	1.57	0.123	2.236	CDC25C,PPP2R5B,CDKN1A,PLK1,RFC5,CDK1,RFC3
Germ Cell-Sertoli Cell Junction Signaling	1.57	0.0879	NaN	SRC,MAP3K11,PAK6,MAP3K6,LIMK2,GSN,RHOBTB1,EPN2,MAP3K12,MAP3K10,RHOB,ACTA2,RHOBTB2,MTMR2,TNF,NECTIN2
Apoptosis Signaling	1.52	0.102	1	NFKBID,CASP6,PLCG1,BAX,TNFRSF1B,MAP4K4,TNF,CAPN10,FAS,CDK1
Chondroitin Sulfate Degradation (Metazoa)	1.49	0.214	NaN	CEMIP2,HEXDC,GALNS
Tumoricidal Function of Hepatic Natural Killer Cells	1.48	0.167	NaN	CASP6,ICAM1,BAX,FAS
Induction of Apoptosis by HIV1	1.46	0.117	1.89	NFKBID,BBC3,BAX,TNFRSF1B,TNF,FAS,TRAF1
Molecular Mechanisms of Cancer	1.45	0.0736	NaN	CDKN2C,PSEN2,MAPK13,RBL1,MAPK11,FAS,MYC,CASP6,BBC3,RHOB,CCND3,RHOBTB2,RALGDS,SRC,CDC25C,PAK6,SMAD7,MDM2,RAPGEF3,BAX,AURKA,CDK1,RHOBTB1,FOS,NFKBID,CDKN1A,CFLAR,JAK3,NOTCH1
Activation of IRF by Cytosolic Pattern Recognition Receptors	1.43	0.115	0.378	DHX58,NFKBID,IRF7,ZBP1,IRF9,TNF,ISG15
IL-17A Signaling in Gastric Cells	1.42	0.16	2	FOS,MAPK13,MAPK11,TNF
Role of JAK family kinases in IL-6-type Cytokine Signaling	1.42	0.16	NaN	IL6ST,SOCS3,MAPK13,MAPK11
Dermatan Sulfate Degradation (Metazoa)	1.41	0.2	NaN	IDUA,CEMIP2,HEXDC
Toll-like Receptor Signaling	1.41	0.107	2.236	FOS,IL1RN,CD14,MAPK13,TNF,MAP4K4,MAPK11,TRAF1
p38 MAPK Signaling	1.38	0.0932	2.714	MYC,PLA2G6,IL1RN,MAPK13,MKNK2,CREB5,TNFRSF1B,TNF,MAPK11,FAS,IL18RAP
Acute Phase Response Signaling	1.37	0.0843	2.309	IL6ST,SOCS3,MAPK13,MAPK11,HMOX1,NFKBID,FOS,HP,RBP7,SOD2,ITIH4,IL1RN,SERPINA1,TNFRSF1B,TNF
Mismatch Repair in Eukaryotes	1.33	0.188	NaN	RFC5,EXO1,RFC3
Sertoli Cell-Sertoli Cell Junction Signaling	1.31	0.0829	NaN	SRC,MAP3K11,MAP3K6,CLDN15,MAPK13,PRKG2,MAPK11,EPN2,MAP3K12,MAP3K10,ACTA2,MTMR2,CLDN9,TNF,NECTIN2
RhoA Signaling	1.31	0.0909	2.53	MYL9,LPAR6,LPAR2,ACTA2,PLEKHG5,ANLN,RHPN1,CIT,LIMK2,CDC42EP2,DLC1
April Mediated Signaling	1.31	0.128	1.342	FOS,NFKBID,MAPK13,MAPK11,TRAF1
Melatonin Degradation III	1.29	1	NaN	MPO
Glutamate Removal from Folates	1.29	1	NaN	GGH
Histamine Biosynthesis	1.29	1	NaN	HDC
L-cysteine Degradation II	1.29	1	NaN	CTH
CD40 Signaling	1.27	0.1	1.89	FOS,NFKBID,ICAM1,MAPK13,PTGS2,JAK3,MAPK11,TRAF1
Corticotropin Releasing Hormone Signaling	1.25	0.0863	2.121	VEGFA,FOS,CACNB1,GLI2,ITPR3,PLCG1,PTGS2,MAPK13,CTH,CREB5,CACNA2D3,MAPK11
GNRH Signaling	1.24	0.0824	2.309	SRC,CACNB1,MAP3K11,MAP3K6,PAK6,GNG2,MAPK13,CREB5,MAPK11,MAP3K12,MAP3K10,FOS,ITPR3,CACNA2D3
B Cell Activating Factor Signaling	1.23	0.122	NaN	FOS,NFKBID,MAPK13,MAPK11,TRAF1
Airway Pathology in Chronic Obstructive Pulmonary Disease	1.22	0.25	NaN	TNF,MMP9
Salvage Pathways of Pyrimidine Deoxyribonucleotides	1.22	0.25	NaN	TYMP,APOBEC3A
MIF Regulation of Innate Immunity	1.19	0.119	2.236	FOS,PLA2G6,NFKBID,CD14,PTGS2
HMGB1 Signaling	1.19	0.0809	3	TNFSF4,ICAM1,LIF,AGER,MAPK13,MAPK11,RHOBTB1,FOS,RHOB,CD70,TNFSF9,RHOBTB2,TNFRSF1B,TNF
Neuroinflammation Signaling Pathway	1.16	0.0726	2.985	ICAM1,AGER,PLCG1,PSEN2,MFGE8,MAPK13,CREB5,MAPK11,BIRC5,FAS,GRINA,PLA2G6,HMOX1,FOS,IRF7,SOD2,CD86,CFLAR,PTGS2,JAK3,TNF,MMP9
Cdc42 Signaling	1.15	0.0853	2.111	MYL9,FOS,SRC,FGD3,MAP3K11,DIAPH3,LIMK2,MAPK13,CDC42EP2,MAPK11,IQGAP3
DNA damage-induced 14-3-3Ïƒ Signaling	1.14	0.158	NaN	CCNB2,CDK1,CCNB1
Tec Kinase Signaling	1.14	0.0795	1.897	FOS,SRC,RHOB,ACTA2,PAK6,TNFRSF10B,GNG2,FCER1A,RHOBTB2,PLCG1,JAK3,TNF,RHOBTB1,FAS
Semaphorin Signaling in Neurons	1.14	0.105	NaN	PAK6,RHOB,RHOBTB2,LIMK2,RHOBTB1,SEMA7A
Iron homeostasis signaling pathway	1.11	0.084	NaN	HMOX1,HP,TCIRG1,GDF15,SLC25A37,HBA1/HBA2,JAK3,CD163,HBB,SLC11A1,SKP2
Sumoylation Pathway	1.11	0.0891	0.816	FOS,RHOB,RHOBTB2,MDM2,RFC5,FAS,RHOBTB1,ISG20,RFC3
Role of JAK2 in Hormone-like Cytokine Signaling	1.09	0.125	NaN	SOCS3,SH2B2,HLTF,SH2B1
Triacylglycerol Biosynthesis	1.09	0.111	0.447	PLPPR3,AGPAT5,PLPPR2,DGAT2,TAZ
IL-7 Signaling Pathway	1.07	0.0909	1.134	MYC,CCND3,IGHM,MAPK13,BAX,JAK3,BCL6,MAPK11
Phospholipase C Signaling	1.06	0.0732	2.496	BLNK,SRC,FCGR2A,GNG2,PLCG1,RAPGEF3,CREB5,RHOBTB1,PLD4,MYL9,HMOX1,PLA2G6,RHOB,HDAC7,ITPR3,LAT,RHOBTB2,RALGDS
Glycine Betaine Degradation	1.04	0.2	NaN	SHMT1,SDSL
LXR/RXR Activation	1.02	0.0826	-1.897	ITIH4,IL1RN,CD14,S100A8,SERPINA1,PTGS2,TNFRSF1B,TNF,MMP9,IL18RAP
MIF-mediated Glucocorticoid Regulation	1.02	0.118	2	PLA2G6,NFKBID,CD14,PTGS2
Antioxidant Action of Vitamin C	1.01	0.0849	-2.121	PLD4,PLA2G6,HMOX1,NFKBID,PLCG1,MAPK13,TNF,MAPK11,SLC2A3
TNFR1 Signaling	0.996	0.104	0.447	FOS,NFKBID,CASP6,PAK6,TNF
Asparagine Degradation I	0.996	0.5	NaN	ASRGL1
Epoxysqualene Biosynthesis	0.996	0.5	NaN	SQLE
All-trans-decaprenyl Diphosphate Biosynthesis	0.996	0.5	NaN	PDSS2
Cysteine Biosynthesis/Homocysteine Degradation	0.996	0.5	NaN	CTH
Cardiolipin Biosynthesis II	0.996	0.5	NaN	PGS1
Putrescine Biosynthesis III	0.996	0.5	NaN	ODC1
Glycine Biosynthesis I	0.996	0.5	NaN	SHMT1
VDR/RXR Activation	0.991	0.0909	1.342	WT1,GADD45A,PPARD,CDKN1A,MXD1,CD14,THBD
Polyamine Regulation in Colon Cancer	0.991	0.136	NaN	MYC,MXD1,ODC1
Cysteine Biosynthesis III (mammalia)	0.991	0.136	NaN	PRMT3,EEF1AKMT2,CTH
CCR5 Signaling in Macrophages	0.987	0.087	2	FOS,CACNB1,GNG2,PLCG1,MAPK13,CACNA2D3,MAPK11,FAS
IL-17A Signaling in Fibroblasts	0.979	0.114	NaN	FOS,NFKBID,MAPK13,MAPK11
Pyrimidine Deoxyribonucleotides De Novo Biosynthesis I	0.947	0.13	NaN	AK1,RRM2B,RRM1
Notch Signaling	0.914	0.108	1	FURIN,PSEN2,NOTCH1,NUMBL
Bladder Cancer Signaling	0.91	0.0833	NaN	MYC,FGF17,VEGFA,THBS1,CDKN1A,MDM2,MMP25,MMP9
Agranulocyte Adhesion and Diapedesis	0.907	0.0739	NaN	MYL9,CXCL16,C5AR1,ICAM1,ACTA2,CLDN15,CXCR2,IL1RN,CLDN9,CXCR1,MMP25,TNF,MMP9
IL-22 Signaling	0.903	0.125	NaN	SOCS3,MAPK13,MAPK11
Lipid Antigen Presentation by CD1	0.903	0.125	NaN	CD1D,AP1G2,CD1C
Eicosanoid Signaling	0.903	0.0909	NaN	PLA2G6,DPEP1,PTGIR,FPR2,PTGS2,ALOX5
Cardiac Hypertrophy Signaling (Enhanced)	0.87	0.0637	3.024	IL6ST,TNFSF4,LIF,MAP3K11,IL21R,DIAPH3,CXCR1,MAPK13,MAPK11,MYC,MAP3K10,PDE7B,CXCR2,TNFSF9,HDAC7,TNFRSF1B,IL4R,IL5RA,MAP3K6,GNG2,PLCG1,IL12RB2,MKNK2,IL18RAP,FGF17,MAP3K12,CD70,ITPR3,PTGS2,TNF,TG
Role of IL-17A in Psoriasis	0.845	0.154	NaN	S100A9,S100A8
Î³-glutamyl Cycle	0.845	0.154	NaN	OPLAH,GGT7
Th2 Pathway	0.842	0.0743	1.897	SOCS3,TNFSF4,IL4R,TNFRSF4,ICAM1,CD86,PSEN2,IL12RB2,JAK3,NOTCH1,ICOSLG/LOC102723996
Methylglyoxal Degradation I	0.833	0.333	NaN	GLO1
Inosine-5'-phosphate Biosynthesis II	0.833	0.333	NaN	PAICS
Glycerol-3-phosphate Shuttle	0.833	0.333	NaN	GPD1L
4-aminobutyrate Degradation I	0.833	0.333	NaN	ALDH5A1
L-serine Degradation	0.833	0.333	NaN	SDSL
Endothelin-1 Signaling	0.824	0.0704	1.941	PLD4,MYC,SRC,PLA2G6,HMOX1,CASP6,FOS,ITPR3,PLCG1,ECE1,PTGS2,MAPK13,MAPK11,CASP5
Cholecystokinin/Gastrin-mediated Signaling	0.821	0.0769	2.646	FOS,SRC,RHOB,IL1RN,ITPR3,RHOBTB2,PTGS2,TNF,RHOBTB1
EGF Signaling	0.815	0.0857	2.449	FOS,SRC,ITPR3,PLCG1,MAPK13,MAPK11
Xenobiotic Metabolism Signaling	0.812	0.0667	NaN	ABCB1,SRA1,MGST1,MAP3K11,MAP3K6,PPP2R5B,GRIP1,MAPK13,MAPK11,CYP1B1,IL4I1,MAP3K12,MAP3K10,HMOX1,CES4A,SMOX,TNF,CITED2,ALDH5A1
Intrinsic Prothrombin Activation Pathway	0.796	0.0976	NaN	F12,F5,F13A1,THBD
Choline Biosynthesis III	0.793	0.143	NaN	PLD4,HMOX1
Glycogen Degradation III	0.793	0.143	NaN	TYMP,MGAM
Phosphatidylglycerol Biosynthesis II (Non-plastidic)	0.793	0.111	NaN	AGPAT5,TAZ,PGS1
Phenylalanine Degradation IV (Mammalian, via Side Chain)	0.793	0.143	NaN	SMOX,IL4I1
Regulation of Actin-based Motility by Rho	0.772	0.0795	1	MYL9,PAK6,RHOB,ACTA2,RHOBTB2,GSN,RHOBTB1
Crosstalk between Dendritic Cells and Natural Killer Cells	0.754	0.0787	NaN	ACTA2,CD86,TNFRSF1B,TNF,CCR7,FAS,NECTIN2
Sonic Hedgehog Signaling	0.728	0.103	NaN	GLI2,CDK1,CCNB1
Leukocyte Extravasation Signaling	0.724	0.0673	3.464	SRC,ICAM1,CLDN15,PLCG1,RAPGEF3,MAPK13,MMP25,MAPK11,NCF1,ITGAM,ACTA2,CLDN9,DLC1,MMP9
Type I Diabetes Mellitus Signaling	0.724	0.0748	1.89	SOCS3,NFKBID,CD86,MAPK13,TNFRSF1B,MAPK11,TNF,FAS
Role of NFAT in Regulation of the Immune Response	0.721	0.0681	1.265	BLNK,FCGR2A,GNG2,FCER1A,PLCG1,FCGR1A,NFKBID,FOS,ITPR3,LAT,CD86,FCGR1B,FCGR3A/FCGR3B
Colorectal Cancer Metastasis Signaling	0.721	0.0654	1.807	IL6ST,SRC,GNG2,BAX,MMP25,BIRC5,RHOBTB1,MYC,VEGFA,FOS,RHOB,RHOBTB2,PTGS2,JAK3,TNF,MMP9,RALGDS
Airway Inflammation in Asthma	0.719	0.25	NaN	TNF
Graft-versus-Host Disease Signaling	0.719	0.0909	NaN	IL1RN,CD86,TNF,FAS
Retinoate Biosynthesis II	0.719	0.25	NaN	RBP7
Heme Degradation	0.719	0.25	NaN	HMOX1
Spermine and Spermidine Degradation I	0.719	0.25	NaN	SMOX
Catecholamine Biosynthesis	0.719	0.25	NaN	PNMT
Phenylethylamine Degradation I	0.719	0.25	NaN	AOC2
Arginine Degradation I (Arginase Pathway)	0.719	0.25	NaN	ARG1
NAD Biosynthesis III	0.719	0.25	NaN	NAMPT
Acetate Conversion to Acetyl-CoA	0.719	0.25	NaN	ACSL1
GÎ±i Signaling	0.703	0.072	1.414	SRC,CXCR2,RGS10,GNG2,FPR2,RGS12,HCAR2,RALGDS,FPR1
Parkinson's Signaling	0.701	0.125	NaN	MAPK13,MAPK11
Role of Macrophages, Fibroblasts and Endothelial Cells in Rheumatoid Arthritis	0.699	0.0635	NaN	IL6ST,SOCS3,SRC,ICAM1,C5AR1,DAAM1,PLCG1,CREB5,FCGR1A,IL18RAP,MYC,VEGFA,NFKBID,FOS,IL1RN,TNFRSF1B,TNF,PRSS3,FCGR3A/FCGR3B,TRAF1
Chemokine Signaling	0.684	0.0779	2.449	FOS,SRC,PLCG1,LIMK2,MAPK13,MAPK11
IL-9 Signaling	0.65	0.0851	0	SOCS3,BCL3,JAK3,TNF
Noradrenaline and Adrenaline Degradation	0.642	0.0938	NaN	PNMT,SMOX,IL4I1
UVA-Induced MAPK Signaling	0.64	0.0708	NaN	FOS,TIPARP,PARP10,PLCG1,PARP12,MAPK13,PARP9,MAPK11
ILK Signaling	0.638	0.0653	1.897	PPP2R5B,CREB5,RHOBTB1,VEGFA,MYL9,MYC,FOS,RHOB,ACTA2,RHOBTB2,PTGS2,TNF,MMP9
Role of MAPK Signaling in the Pathogenesis of Influenza	0.635	0.075	NaN	PLA2G6,BAX,PTGS2,MAPK13,MAPK11,TNF
Th1 and Th2 Activation Pathway	0.635	0.0659	NaN	SOCS3,TNFSF4,IL4R,TNFRSF4,ICAM1,CD86,PSEN2,IL12RB2,CD274,JAK3,NOTCH1,ICOSLG/LOC102723996
Trehalose Degradation II (Trehalase)	0.633	0.2	NaN	HK3
Creatine-phosphate Biosynthesis	0.633	0.2	NaN	MAP4K4
Glutamate Degradation III (via 4-aminobutyrate)	0.633	0.2	NaN	ALDH5A1
Folate Polyglutamylation	0.633	0.2	NaN	SHMT1
PKCÎ¸ Signaling in T Lymphocytes	0.631	0.0667	2.333	FOS,MAP3K12,MAP3K10,NFKBID,CACNB1,MAP3K11,MAP3K6,LAT,PLCG1,CD86,CACNA2D3
Circadian Rhythm Signaling	0.616	0.0909	NaN	PER1,CREB5,GRINA
Th1 Pathway	0.614	0.0682	1.414	SOCS3,ICAM1,CD86,PSEN2,IL12RB2,CD274,JAK3,NOTCH1,ICOSLG/LOC102723996
Integrin Signaling	0.606	0.0636	2.111	SRC,MAP3K11,PAK6,PLCG1,BCAR3,GSN,RHOBTB1,MYL9,ITGAM,ACTA2,RHOB,RHOBTB2,ITGA7,CAPN10
Signaling by Rho Family GTPases	0.6	0.0625	1.941	MAP3K11,PAK6,DIAPH3,GNG2,LIMK2,CDC42EP2,RHOBTB1,MYL9,STMN1,MAP3K12,MAP3K10,FOS,RHOB,ACTA2,CIT,RHOBTB2
TWEAK Signaling	0.592	0.0882	NaN	NFKBID,CASP6,TRAF1
Putrescine Degradation III	0.59	0.105	NaN	SMOX,IL4I1
Amyloid Processing	0.588	0.08	1	PSEN2,MAPK13,MAPK11,CAPN10
Superpathway of Methionine Degradation	0.569	0.0857	NaN	PRMT3,EEF1AKMT2,CTH
NAD Biosynthesis from 2-amino-3-carboxymuconate Semialdehyde	0.564	0.167	NaN	NADSYN1
Proline Biosynthesis II (from Arginine)	0.564	0.167	NaN	PADI4
Urea Cycle	0.564	0.167	NaN	ARG1
Arginine Degradation VI (Arginase 2 Pathway)	0.564	0.167	NaN	ARG1
Ceramide Degradation	0.564	0.167	NaN	ACER2
Tryptophan Degradation X (Mammalian, via Tryptamine)	0.558	0.1	NaN	SMOX,IL4I1
Methionine Degradation I (to Homocysteine)	0.558	0.1	NaN	PRMT3,EEF1AKMT2
UVC-Induced MAPK Signaling	0.551	0.0769	2	FOS,SRC,MAPK13,MAPK11
B Cell Receptor Signaling	0.538	0.0625	2.53	BLNK,MAP3K12,MAP3K10,NFKBID,MAP3K11,MAP3K6,FCGR2A,IGHM,MAPK13,BCL6,CREB5,MAPK11
LPS/IL-1 Mediated Inhibition of RXR Function	0.536	0.0619	1.633	ABCB1,MGST1,IL4I1,IL18RAP,IL1RN,SMOX,CD14,FABP5,TNFRSF1B,TNF,ABCC4,ALDH5A1,ACSL1
Systemic Lupus Erythematosus Signaling	0.536	0.0614	NaN	FCGR2A,PLCG1,FCGR1A,FOS,IL1RN,LAT,SNRNP70,CD86,IGHM,LSM5,TNF,FCGR1B,FCGR3A/FCGR3B,PIM2
Cell Cycle Regulation by BTG Family Proteins	0.524	0.0811	NaN	PPP2R5B,BTG2,NOCT
HGF Signaling	0.519	0.065	1.89	MAP3K12,FOS,MAP3K10,MAP3K11,MAP3K6,CDKN1A,PLCG1,PTGS2
Glioma Invasiveness Signaling	0.519	0.0682	1	RHOB,HMMR,RHOBTB2,PLAUR,MMP9,RHOBTB1
RhoGDI Signaling	0.511	0.0621	-1.134	MYL9,SRC,PAK6,RHOB,ACTA2,GNG2,RHOBTB2,LIMK2,GRIP1,DLC1,RHOBTB1
GÎ±s Signaling	0.511	0.066	1.89	SRC,HCAR3,PTGIR,GNG2,RAPGEF3,CREB5,HCAR2
Superpathway of Serine and Glycine Biosynthesis I	0.509	0.143	NaN	SHMT1
tRNA Charging	0.504	0.0789	NaN	WARS2,IARS2,FARSB
Retinol Biosynthesis	0.504	0.0789	NaN	CEL,RBP7,CES4A
Inhibition of Matrix Metalloproteases	0.504	0.0789	NaN	SDC2,MMP25,MMP9
Antigen Presentation Pathway	0.504	0.0789	NaN	NLRC5,CIITA,TAP1
Hepatic Cholestasis	0.503	0.0618	NaN	ABCB1,NFKBID,TNFSF4,LIF,IL1RN,CD70,TNFSF9,CD14,TNFRSF1B,TNF,IL18RAP
Hypoxia Signaling in the Cardiovascular System	0.502	0.0694	2	VEGFA,NFKBID,MDM2,CREB5,UBE2C
Atherosclerosis Signaling	0.496	0.064	NaN	PLA2G6,ICAM1,IL1RN,S100A8,SERPINA1,ALOX5,TNF,MMP9
Melanocyte Development and Pigmentation Signaling	0.488	0.0648	0.816	KITLG,SRC,MITF,SH2B2,PLCG1,KIT,CREB5
Estrogen Biosynthesis	0.485	0.0769	NaN	HSD17B11,HSD17B1,CYP1B1
Endocannabinoid Neuronal Synapse Pathway	0.476	0.063	1.414	CACNB1,GNG2,PLCG1,MAPK13,PTGS2,CACNA2D3,MAPK11,GRINA
Sphingosine and Sphingosine-1-phosphate Metabolism	0.461	0.125	NaN	ACER2
Superoxide Radicals Degradation	0.461	0.125	NaN	SOD2
T Cell Exhaustion Signaling Pathway	0.451	0.0598	1.265	VEGFA,FOS,IRF4,PPP2R5B,PLCG1,CD86,IRF9,IL12RB2,CD274,BCL6,JAK3
Role of PKR in Interferon Induction and Antiviral Response	0.449	0.0732	NaN	NFKBID,FCGR1A,TNF
Mechanisms of Viral Exit from Host Cells	0.449	0.0732	NaN	ACTA2,SH3GLB2,LMNB1
Tight Junction Signaling	0.441	0.0599	NaN	MYL9,FOS,CLDN15,ACTA2,PPP2R5B,CPSF3,CLDN9,TNFRSF1B,TNF,NECTIN2
Natural Killer Cell Signaling	0.437	0.0611	NaN	PAK6,FCGR2A,LAT,CD244,PLCG1,SH3BP2,LILRB1,FCGR3A/FCGR3B
EIF2 Signaling	0.434	0.0583	-1.89	MYC,VEGFA,RPL22,ATF3,ACTA2,RPS3A,RPL22L1,RPS27L,RPL21,RPL5,EIF3E,RPL9,EIF3M
Role of RIG1-like Receptors in Antiviral Innate Immunity	0.432	0.0714	NaN	DHX58,NFKBID,IRF7
Autoimmune Thyroid Disease Signaling	0.432	0.0714	NaN	CD86,FAS,TG
Hematopoiesis from Pluripotent Stem Cells	0.432	0.0714	NaN	KITLG,LIF,IGHM
Pyrimidine Ribonucleotides Interconversion	0.432	0.0714	NaN	AK1,ENTPD6,BLM
Adrenomedullin signaling pathway	0.431	0.0585	2.714	ADM,FOS,IL1RN,ITPR3,PLCG1,MAPK13,PRKG2,BAX,CTH,CFH,TNF,MAPK11
CDP-diacylglycerol Biosynthesis I	0.428	0.08	NaN	AGPAT5,TAZ
Glutathione-mediated Detoxification	0.428	0.08	NaN	MGST1,GGH
SAPK/JNK Signaling	0.426	0.0614	1.134	SH2D2A,MAP3K12,MAP3K10,MAP3K11,GADD45A,GNG2,MAP4K4
TGF-Î² Signaling	0.424	0.0625	0.447	FOS,IRF7,SMAD7,MAPK13,TFE3,MAPK11
Prostanoid Biosynthesis	0.42	0.111	NaN	PTGS2
Citrulline Biosynthesis	0.42	0.111	NaN	ARG1
GDP-glucose Biosynthesis	0.42	0.111	NaN	HK3
Folate Transformations I	0.42	0.111	NaN	SHMT1
Role of JAK1 and JAK3 in Î³c Cytokine Signaling	0.411	0.0633	NaN	BLNK,SOCS3,IL4R,IL21R,JAK3
Phospholipases	0.411	0.0656	1	PLD4,PLA2G6,HMOX1,PLCG1
Antiproliferative Role of TOB in T Cell Signaling	0.407	0.0769	NaN	CCNA2,SKP2
Apelin Liver Signaling Pathway	0.407	0.0769	NaN	TNF,FAS
PEDF Signaling	0.403	0.0612	0.447	NFKBID,SOD2,CFLAR,MAPK13,MAPK11,FAS
Pyrimidine Ribonucleotides De Novo Biosynthesis	0.399	0.0682	NaN	AK1,ENTPD6,BLM
Superpathway of Melatonin Degradation	0.399	0.0645	1	MPO,SMOX,CYP1B1,IL4I1
D-myo-inositol (1,4,5)-Trisphosphate Biosynthesis	0.387	0.0741	NaN	PLD4,PLCG1
Glucose and Glucose-1-phosphate Degradation	0.385	0.1	NaN	HK3
Calcium Transport I	0.385	0.1	NaN	ANXA5
D-myo-inositol-5-phosphate Metabolism	0.381	0.0577	0.333	PLD4,SOCS3,CDC25C,MINPP1,PHOSPHO1,PPP2R5B,PLCG1,MTMR2,ALPL
Regulation of Cellular Mechanics by Calpain Protease	0.374	0.0625	2	SRC,CCNA2,CAPN10,CDK1
FAT10 Cancer Signaling Pathway	0.37	0.0652	NaN	MAD2L1,TNFRSF1B,TNF
PFKFB4 Signaling Pathway	0.37	0.0652	NaN	FBP1,HK3,CREB5
Altered T Cell and B Cell Signaling in Rheumatoid Arthritis	0.368	0.0602	NaN	IL1RN,PRTN3,CD86,TNF,FAS
Endocannabinoid Cancer Inhibition Pathway	0.366	0.057	-0.333	MYC,VEGFA,SRC,CASP6,ATF3,CCND3,CDKN1A,CREB5,CASP5
Paxillin Signaling	0.362	0.0579	1.342	SRC,ITGAM,ACTA2,PAK6,MAPK13,MAPK11,ITGA7
Purine Nucleotides De Novo Biosynthesis II	0.355	0.0909	NaN	PAICS
UDP-N-acetyl-D-galactosamine Biosynthesis II	0.355	0.0909	NaN	HK3
B Cell Development	0.351	0.069	NaN	IGHM,CD86
CXCR4 Signaling	0.344	0.0556	0.816	MYL9,FOS,ELMO3,SRC,PAK6,RHOB,ITPR3,GNG2,RHOBTB2,RHOBTB1
Allograft Rejection Signaling	0.343	0.0625	NaN	CD86,TNF,FAS
G Protein Signaling Mediated by Tubby	0.333	0.0667	NaN	GNG2,PLCG1
Dopamine Degradation	0.333	0.0667	NaN	SMOX,IL4I1
Fatty Acid Î²-oxidation I	0.333	0.0667	NaN	ACAA2,ACSL1
IL-15 Signaling	0.328	0.0575	NaN	PLCG1,MAPK13,JAK3,MAPK11,TNF
Small Cell Lung Cancer Signaling	0.328	0.0575	NaN	MYC,NFKBID,PTGS2,TRAF1,SKP2
Communication between Innate and Adaptive Immune Cells	0.328	0.0575	NaN	IL1RN,IGHM,CD86,TNF,CCR7
Cleavage and Polyadenylation of Pre-mRNA	0.327	0.0833	NaN	CPSF3
Hematopoiesis from Multipotent Stem Cells	0.327	0.0833	NaN	KITLG
Glycogen Degradation II	0.327	0.0833	NaN	TYMP
Th17 Activation Pathway	0.319	0.0568	1.342	SOCS3,IRF4,IL21R,IL12RB2,JAK3
Cytotoxic T Lymphocyte-mediated Apoptosis of Target Cells	0.318	0.0645	NaN	CASP6,FAS
HIF1Î± Signaling	0.313	0.0551	NaN	VEGFA,MDM2,MAPK13,MMP25,MAPK11,MMP9,SLC2A3
NGF Signaling	0.313	0.0551	2.646	MAP3K10,MAP3K12,MAP3K11,MAP3K6,PLCG1,BAX,CREB5
Estrogen-Dependent Breast Cancer Signaling	0.31	0.0562	NaN	FOS,SRC,HSD17B11,CREB5,HSD17B1
cAMP-mediated signaling	0.309	0.0536	2.309	SRC,HCAR3,PTGIR,PDE7B,CXCR2,RGS10,FPR2,RAPGEF3,CREB5,RGS12,HCAR2,FPR1
Role of IL-17A in Arthritis	0.308	0.0571	NaN	NFKBID,PTGS2,MAPK13,MAPK11
FAK Signaling	0.304	0.055	NaN	SRC,ACTA2,PAK6,HMMR,PLCG1,CAPN10
AMPK Signaling	0.304	0.0533	1	SRC,PFKFB3,CCNA2,AK1,RAB9B,PPP2R5B,CDKN1A,PPM1F,MAPK13,CREB5,HLTF,MAPK11
eNOS Signaling	0.304	0.0539	0.816	VEGFA,CCNA2,LPAR6,AQP9,LPAR2,HSPA1A/HSPA1B,ITPR3,HSPA6,PLCG1
Fatty Acid Activation	0.303	0.0769	NaN	ACSL1
NAD biosynthesis II (from tryptophan)	0.303	0.0769	NaN	NADSYN1
Cholesterol Biosynthesis I	0.303	0.0769	NaN	SQLE
Cholesterol Biosynthesis II (via 24,25-dihydrolanosterol)	0.303	0.0769	NaN	SQLE
Cholesterol Biosynthesis III (via Desmosterol)	0.303	0.0769	NaN	SQLE
RAR Activation	0.299	0.0535	NaN	VEGFA,FOS,SRC,SRA1,RBP7,SMAD7,MAPK13,HLTF,MAPK11,CITED2
Caveolar-mediated Endocytosis Signaling	0.298	0.0563	NaN	SRC,ITGAM,ACTA2,ITGA7
GÎ±q Signaling	0.298	0.0536	0.816	PLD4,HMOX1,NFKBID,RHOB,ITPR3,GNG2,RHOBTB2,PLCG1,RHOBTB1
Clathrin-mediated Endocytosis Signaling	0.296	0.0531	NaN	FGF17,VEGFA,SRC,SH3BP4,AP1G2,ACTA2,S100A8,SERPINA1,MDM2,SH3GLB2,SH3KBP1
Erythropoietin Signaling	0.293	0.0549	NaN	FOS,SRC,SOCS3,NFKBID,PLCG1
IL-1 Signaling	0.293	0.0549	2	FOS,NFKBID,GNG2,MAPK13,MAPK11
Fc Epsilon RI Signaling	0.292	0.0538	1.633	PLA2G6,LAT,FCER1A,PLCG1,MAPK13,TNF,MAPK11
PI3K/AKT Signaling	0.292	0.0538	0.816	NFKBID,PPP2R5B,GDF15,CDKN1A,MDM2,PTGS2,JAK3
GPCR-Mediated Nutrient Sensing in Enteroendocrine Cells	0.289	0.0541	0.816	CACNB1,GNG2,ITPR3,PLCG1,CACNA2D3,FFAR2
Sphingosine-1-phosphate Signaling	0.285	0.0534	1	CASP6,RHOB,ACER2,PLCG1,RHOBTB2,RHOBTB1,CASP5
FGF Signaling	0.285	0.0543	2.236	FGF17,PLCG1,MAPK13,CREB5,MAPK11
Autophagy	0.283	0.0566	NaN	VPS18,ATG9A,CTSG
DNA Double-Strand Break Repair by Homologous Recombination	0.281	0.0714	NaN	RAD51
Renin-Angiotensin Signaling	0.278	0.053	1.89	FOS,PAK6,ITPR3,PLCG1,MAPK13,TNF,MAPK11
MSP-RON Signaling Pathway	0.271	0.0541	NaN	F12,ITGAM,ACTA2,TNF
PI3K Signaling in B Lymphocytes	0.265	0.0522	1.89	BLNK,FOS,NFKBID,IL4R,ATF3,ITPR3,PLCG1
OX40 Signaling Pathway	0.263	0.0545	NaN	NFKBID,TNFSF4,TNFRSF4
Unfolded protein response	0.263	0.0545	NaN	INSIG1,HSPA1A/HSPA1B,HSPA6
Nucleotide Excision Repair Pathway	0.263	0.0571	NaN	RPA3,XPC
SPINK1 Pancreatic Cancer Pathway	0.263	0.0545	NaN	ELANE,CPA3,PRSS3
Superpathway of Citrulline Metabolism	0.26	0.0667	NaN	ARG1
Vitamin-C Transport	0.26	0.0667	NaN	SLC2A3
Agrin Interactions at Neuromuscular Junction	0.254	0.0526	1	SRC,ACTA2,PAK6,AGRN
Mouse Embryonic Stem Cell Pluripotency	0.253	0.0517	1.633	MYC,IL6ST,LIF,MAPK13,JAK3,MAPK11
Glutamate Receptor Signaling	0.253	0.0536	NaN	GNG2,GRIP1,GRINA
Granzyme B Signaling	0.243	0.0625	NaN	LMNB1
Cancer Drug Resistance By Drug Efflux	0.235	0.0517	NaN	ABCB1,MDM2,PTGS2
Î³-linolenate Biosynthesis II (Animals)	0.226	0.0588	NaN	ACSL1
Mitochondrial L-carnitine Shuttle Pathway	0.226	0.0588	NaN	ACSL1
Oxidative Ethanol Degradation III	0.226	0.0588	NaN	ACSL1
Differential Regulation of Cytokine Production in Macrophages and T Helper Cells by IL-17A and IL-17F	0.211	0.0556	NaN	TNF
D-myo-inositol (1,3,4)-trisphosphate Biosynthesis	0.211	0.0556	NaN	MINPP1
Fatty Acid Î±-oxidation	0.211	0.0556	NaN	PTGS2
Apelin Muscle Signaling Pathway	0.211	0.0556	NaN	TFAM
FAT10 Signaling Pathway	0.211	0.0556	NaN	TNF
The Visual Cycle	0.197	0.0526	NaN	RBP7
Glucocorticoid Receptor Signaling	0	0.049	NaN	SRA1,ICAM1,SGK1,HSPA1A/HSPA1B,HSPA6,MAPK13,CD163,MAPK11,FCGR1A,FOS,NFKBID,IL1RN,CDKN1A,PTGS2,JAK3,HLTF,TNF
Neuregulin Signaling	0	0.0319	NaN	MYC,SRC,PLCG1
Synaptic Long Term Potentiation	0	0.0397	2.236	ITPR3,PLCG1,RAPGEF3,CREB5,GRINA
Axonal Guidance Signaling	0	0.0436	NaN	KLC1,GLI2,PLXNA3,PAK6,GNG2,PLCG1,SEMA6B,ADAM11,ADAMTS10,LIMK2,PLXNA2,KEL,MMP25,VEGFA,MYL9,NTN5,SDC2,PLXNB2,SEMA4B,MMP9,SEMA7A
Amyotrophic Lateral Sclerosis Signaling	0	0.0357	2	VEGFA,BAX,CAPN10,GRINA
Actin Cytoskeleton Signaling	0	0.0482	0.707	FGF17,MYL9,FGD3,CYFIP2,PAK6,ACTA2,DIAPH3,CD14,LIMK2,GSN,IQGAP3
Synaptic Long Term Depression	0	0.0437	0.378	PLA2G6,CACNB1,ITPR3,PPP2R5B,PLCG1,PRKG2,CTH,CACNA2D3
Huntington's Disease Signaling	0	0.0442	-0.378	MAP3K10,CASP6,SGK1,HSPA1A/HSPA1B,GNG2,HDAC7,HSPA6,BAX,CREB5,CASP5,CAPN10
NRF2-mediated Oxidative Stress Response	0	0.0446	-0.447	FOS,HMOX1,MGST1,SOD2,ACTA2,FOSL1,DNAJB2,JUNB,ABCC4
PPARÎ±/RXRÎ± Activation	0	0.0339	NaN	NFKBID,HELZ2,PLCG1,BCL3,MAP4K4,IL18RAP
Mitochondrial Dysfunction	0	0.0303	NaN	VPS9D1,FURIN,SOD2,LRRK2,PSEN2
FXR/RXR Activation	0	0.04	NaN	ITIH4,IL1RN,FBP1,SERPINA1,TNF
Ceramide Signaling	0	0.0385	2	FOS,PPP2R5B,TNFRSF1B,TNF
PXR/RXR Activation	0	0.0317	NaN	ABCB1,TNF
TR/RXR Activation	0	0.04	NaN	HP,SLC16A3,MDM2,BCL3
14-3-3-mediated Signaling	0	0.0355	NaN	FOS,SRC,PLCG1,BAX,TNF
Î±-Adrenergic Signaling	0	0.0323	NaN	ITPR3,GNG2,PLCG1
IL-12 Signaling and Production in Macrophages	0	0.0479	NaN	FOS,SERPINA1,IL12RB2,S100A8,MAPK13,TNF,MAPK11
Role of Pattern Recognition Receptors in Recognition of Bacteria and Viruses	0	0.0503	2	IRF7,TNFSF4,LIF,C5AR1,CD70,TNFSF9,C1QA,TNF
FcÎ³RIIB Signaling in B Lymphocytes	0	0.0333	NaN	BLNK,CACNB1,CACNA2D3
LPS-stimulated MAPK Signaling	0	0.051	2.236	FOS,NFKBID,CD14,MAPK13,MAPK11
NF-ÎºB Activation by Viruses	0	0.0102	NaN	NFKBID
Calcium-induced T Lymphocyte Apoptosis	0	0.0333	NaN	ITPR3,PLCG1
IL-3 Signaling	0	0.0108	NaN	FOS
Lymphotoxin Î² Receptor Signaling	0	0.029	NaN	NFKBID,TRAF1
IL-17 Signaling	0	0.0312	NaN	PTGS2,MAPK13,MAPK11
fMLP Signaling in Neutrophils	0	0.0458	0	NFKBID,NCF1,GNG2,ITPR3,FPR2,FPR1
Thrombopoietin Signaling	0	0.04	NaN	MYC,FOS,PLCG1
CTLA4 Signaling in Cytotoxic T Lymphocytes	0	0.05	NaN	AP1G2,PPP2R5B,LAT,PLCG1,CD86
IL-15 Production	0	0.0508	NaN	SRC,MAP3K11,KIT,AATK,JAK3,DDR1
CCR3 Signaling in Eosinophils	0	0.0515	1	PLA2G6,PAK6,ITPR3,GNG2,LIMK2,MAPK13,MAPK11
Oncostatin M Signaling	0	0.0465	NaN	IL6ST,JAK3
CD28 Signaling in T Helper Cells	0	0.0465	1.342	FOS,NFKBID,LAT,ITPR3,PLCG1,CD86
Virus Entry via Endocytic Pathways	0	0.0331	NaN	SRC,AP1G2,ACTA2,PLCG1
Role of Cytokines in Mediating Communication between Immune Cells	0	0.0385	NaN	IL1RN,TNF
Reelin Signaling in Neurons	0	0.0319	NaN	MAP3K10,SRC,MAP3K11
Melatonin Signaling	0	0.0143	NaN	PLCG1
Angiopoietin Signaling	0	0.0341	NaN	NFKBID,PAK6,BIRC5
Cellular Effects of Sildenafil (Viagra)	0	0.0476	NaN	MYL9,ACTA2,SLC4A11,ITPR3,PLCG1,PRKG2
Neuropathic Pain Signaling In Dorsal Horn Neurons	0	0.0431	2.236	FOS,SRC,ITPR3,PLCG1,GRINA
Relaxin Signaling	0	0.0438	0.447	VEGFA,FOS,NFKBID,PDE7B,GNG2,CTH,MMP9
Factors Promoting Cardiogenesis in Vertebrates	0	0.0111	NaN	NOG
CNTF Signaling	0	0.0143	NaN	IL6ST
Docosahexaenoic Acid (DHA) Signaling	0	0.0185	NaN	BAX
Thrombin Signaling	0	0.0459	2.449	MYL9,SRC,RHOB,ITPR3,GNG2,RHOBTB2,PLCG1,MAPK13,MAPK11,RHOBTB1
Cardiac Hypertrophy Signaling	0	0.0482	2.53	MYL9,MAP3K12,MAP3K10,MAP3K11,RHOB,MAP3K6,GNG2,RHOBTB2,PLCG1,MAPK13,MAPK11,RHOBTB1
CDK5 Signaling	0	0.028	NaN	PPP2R5B,MAPK13,MAPK11
iCOS-iCOSL Signaling in T Helper Cells	0	0.05	NaN	NFKBID,LAT,ITPR3,PLCG1,CD86,ICOSLG/LOC102723996
FLT3 Signaling in Hematopoietic Progenitor Cells	0	0.033	NaN	MAPK13,CREB5,MAPK11
Human Embryonic Stem Cell Pluripotency	0	0.0139	NaN	SMAD7,NOG
DNA Methylation and Transcriptional Repression Signaling	0	0.0294	NaN	HIST1H4H
Antiproliferative Role of Somatostatin Receptor 2	0	0.046	NaN	SRC,GNG2,CDKN1A,CTH
Androgen Signaling	0	0.0296	NaN	SRC,CACNB1,GNG2,CACNA2D3
Role of Oct4 in Mammalian Embryonic Stem Cell Pluripotency	0	0.0222	NaN	CASP6
Aldosterone Signaling in Epithelial Cells	0	0.0353	NaN	SGK1,HSPA1A/HSPA1B,ITPR3,HSPA6,PLCG1,DNAJB2
Role of NANOG in Mammalian Embryonic Stem Cell Pluripotency	0	0.0229	NaN	IL6ST,LIF,JAK3
Growth Hormone Signaling	0	0.0349	NaN	FOS,SOCS3,PLCG1
Prolactin Signaling	0	0.0426	0	MYC,FOS,SOCS3,PLCG1
CREB Signaling in Neurons	0	0.0273	NaN	CACNB1,GNG2,ITPR3,PLCG1,CREB5,CACNA2D3
Melanoma Signaling	0	0.0455	NaN	MITF,CDKN1A,MDM2
Prostate Cancer Signaling	0	0.0385	NaN	NFKBID,CDKN1A,MDM2,CREB5
Renal Cell Carcinoma Signaling	0	0.033	NaN	VEGFA,FOS,PAK6
Endometrial Cancer Signaling	0	0.0133	NaN	MYC
Basal Cell Carcinoma Signaling	0	0.0143	NaN	GLI2
Glioma Signaling	0	0.0484	NaN	CDKN1A,PLCG1,CDKN2C,MDM2,RBL1,IGF2R
Acute Myeloid Leukemia Signaling	0	0.049	NaN	MYC,KITLG,PIM1,KIT,PIM2
Thyroid Cancer Signaling	0	0.02	NaN	MYC
Type II Diabetes Mellitus Signaling	0	0.0458	NaN	SOCS3,NFKBID,CACNB1,TNFRSF1B,CACNA2D3,TNF,ACSL1
Chronic Myeloid Leukemia Signaling	0	0.0435	NaN	MYC,HDAC7,CDKN1A,MDM2,RBL1
Non-Small Cell Lung Cancer Signaling	0	0.0227	NaN	ITPR3,PLCG1
GÎ±12/13 Signaling	0	0.0342	2	MYL9,SRC,NFKBID,LPAR6,LPAR2
p70S6K Signaling	0	0.0282	1	SRC,IL4R,PPP2R5B,PLCG1
mTOR Signaling	0	0.0514	0	VEGFA,PLD4,HMOX1,RHOB,RPS3A,RPS27L,PPP2R5B,RHOBTB2,EIF3E,RHOBTB1,EIF3M
Myc Mediated Apoptosis Signaling	0	0.0375	NaN	MYC,BAX,FAS
G Beta Gamma Signaling	0	0.041	0.447	SRC,CACNB1,GNG2,PLCG1,CACNA2D3
PAK Signaling	0	0.036	1	MYL9,PAK6,LIMK2,TNF
Rac Signaling	0	0.0397	0.447	CYFIP2,MAP3K11,PAK6,LIMK2,IQGAP3
Role of Osteoblasts, Osteoclasts and Chondrocytes in Rheumatoid Arthritis	0	0.039	NaN	FOS,SRC,NFKBID,IL1RN,GSN,TNFRSF1B,ALPL,TNF,IL18RAP
Ovarian Cancer Signaling	0	0.0325	NaN	RAD51,VEGFA,SRC,PTGS2,MMP9
HER-2 Signaling in Breast Cancer	0	0.0303	NaN	CDKN1A,PLCG1,MDM2
Protein Kinase A Signaling	0	0.026	1.414	MYL9,CDKN3,NFKBID,CDC25C,PDE7B,ITPR3,GNG2,PLCG1,PTGS2,CREB5
Regulation of eIF4 and p70S6K Signaling	0	0.0424	NaN	RPS3A,RPS27L,PPP2R5B,EIF3E,MAPK13,MAPK11,EIF3M
Leptin Signaling in Obesity	0	0.023	NaN	SOCS3,PLCG1
Role of NFAT in Cardiac Hypertrophy	0	0.0487	1.897	IL6ST,SRC,CACNB1,LIF,ITPR3,GNG2,HDAC7,PLCG1,MAPK13,CACNA2D3,MAPK11
Breast Cancer Regulation by Stathmin1	0	0.0327	NaN	STMN1,PPP2R5B,ITPR3,CDKN1A,GNG2,LIMK2,CDK1
Glioblastoma Multiforme Signaling	0	0.0508	1.134	MYC,SRC,RHOB,ITPR3,CDKN1A,RHOBTB2,PLCG1,MDM2,RHOBTB1
Neuroprotective Role of THOP1 in Alzheimer's Disease	0	0.0442	-2	PRTN3,CTSG,ECE1,MMP9,PRSS3
Regulation of IL-2 Expression in Activated and Anergic T Lymphocytes	0	0.0455	NaN	FOS,NFKBID,LAT,PLCG1
Nur77 Signaling in T Lymphocytes	0	0.0189	NaN	CD86
Role of Lipids/Lipid Rafts in the Pathogenesis of Influenza	0	0.05	NaN	RSAD2
Role of PI3K/AKT Signaling in the Pathogenesis of Influenza	0	0.013	NaN	NFKBID
Role of Hypercytokinemia/hyperchemokinemia in the Pathogenesis of Influenza	0	0.0488	NaN	IL1RN,TNF
P2Y Purigenic Receptor Signaling Pathway	0	0.0423	0.816	MYC,FOS,P2RY11,GNG2,PLCG1,CREB5
Role of Tissue Factor in Cancer	0	0.0458	NaN	VEGFA,SRC,PLAUR,LIMK2,MAPK13,MAPK11
IL-17A Signaling in Airway Cells	0	0.05	1	NFKBID,MAPK13,JAK3,MAPK11
Role of IL-17F in Allergic Inflammatory Airway Diseases	0	0.0244	NaN	CREB5
Differential Regulation of Cytokine Production in Intestinal Epithelial Cells by IL-17A and IL-17F	0	0.0435	NaN	TNF
Actin Nucleation by ARP-WASP Complex	0	0.0429	NaN	RHOB,RHOBTB2,RHOBTB1
Dopamine-DARPP32 Feedback in cAMP Signaling	0	0.0503	1.633	KCNJ2,KCNJ15,PPP2R5B,ITPR3,PLCG1,PRKG2,CREB5,GRINA
Gap Junction Signaling	0	0.0338	NaN	SRC,ACTA2,ITPR3,SGSM3,PLCG1,PRKG2,CTH
Telomerase Signaling	0	0.0336	NaN	MYC,HDAC7,PPP2R5B,CDKN1A
Transcriptional Regulatory Network in Embryonic Stem Cells	0	0.0185	NaN	HIST1H4H
nNOS Signaling in Neurons	0	0.0435	NaN	CAPN10,GRINA
nNOS Signaling in Skeletal Muscle Cells	0	0.05	NaN	CACNB1,CACNA2D3
VEGF Family Ligand-Receptor Interactions	0	0.0404	2	VEGFA,FOS,PLA2G6,PLCG1
Ephrin B Signaling	0	0.0139	NaN	GNG2
ErbB Signaling	0	0.0463	1.342	FOS,PAK6,PLCG1,MAPK13,MAPK11
ErbB2-ErbB3 Signaling	0	0.0253	NaN	MYC,JAK3
ErbB4 Signaling	0	0.0247	NaN	PLCG1,PSEN2
GDNF Family Ligand-Receptor Interactions	0	0.0345	NaN	FOS,ITPR3,PLCG1
Netrin Signaling	0	0.0308	NaN	CACNB1,CACNA2D3
Heparan Sulfate Biosynthesis	0	0.0455	NaN	DTD2,GLCE,EXTL2
Bupropion Degradation	0	0.0417	NaN	CYP1B1
Retinoate Biosynthesis I	0	0.0323	NaN	RBP7
Nicotine Degradation III	0	0.0208	NaN	CYP1B1
Heparan Sulfate Biosynthesis (Late Stages)	0	0.0508	NaN	DTD2,GLCE,EXTL2
Glutathione Redox Reactions I	0	0.0455	NaN	MGST1
tRNA Splicing	0	0.0238	NaN	PDE7B
Melatonin Degradation I	0	0.0175	NaN	CYP1B1
Triacylglycerol Degradation	0	0.0488	NaN	CEL,DTD2
D-myo-inositol (1,4,5,6)-Tetrakisphosphate Biosynthesis	0	0.0507	0.378	SOCS3,CDC25C,MINPP1,PHOSPHO1,PPP2R5B,MTMR2,ALPL
Nicotine Degradation II	0	0.0185	NaN	CYP1B1
Superpathway of Inositol Phosphate Compounds	0	0.0515	0	PLD4,SRC,SOCS3,CDC25C,MINPP1,PHOSPHO1,PPP2R5B,PLCG1,KIT,CD86,MTMR2,ALPL
Superpathway of D-myo-inositol (1,4,5)-trisphosphate Metabolism	0	0.0435	NaN	MINPP1
Serotonin Degradation	0	0.0323	NaN	SMOX,IL4I1
D-myo-inositol (3,4,5,6)-tetrakisphosphate Biosynthesis	0	0.0507	0.378	SOCS3,CDC25C,MINPP1,PHOSPHO1,PPP2R5B,MTMR2,ALPL
3-phosphoinositide Degradation	0	0.0461	0.378	SOCS3,CDC25C,MINPP1,PHOSPHO1,PPP2R5B,MTMR2,ALPL
3-phosphoinositide Biosynthesis	0	0.0503	0	SRC,SOCS3,CDC25C,MINPP1,PHOSPHO1,PPP2R5B,KIT,CD86,MTMR2,ALPL
Glycolysis I	0	0.0417	NaN	FBP1
Gluconeogenesis I	0	0.04	NaN	FBP1
Stearate Biosynthesis I (Animals)	0	0.0233	NaN	ACSL1
Acetone Degradation I (to Methylglyoxal)	0	0.0345	NaN	CYP1B1
Ethanol Degradation IV	0	0.0476	NaN	ACSL1
Ethanol Degradation II	0	0.0345	NaN	ACSL1
Superpathway of Cholesterol Biosynthesis	0	0.037	NaN	SQLE
Epithelial Adherens Junction Signaling	0	0.04	NaN	MYL9,SRC,EPN2,ACTA2,NOTCH1,NECTIN2
Remodeling of Epithelial Adherens Junctions	0	0.0303	NaN	SRC,ACTA2
Regulation of the Epithelial-Mesenchymal Transition Pathway	0	0.0302	NaN	FGF17,ZEB2,PSEN2,JAK3,NOTCH1,MMP9
Role of p14/p19ARF in Tumor Suppression	0	0.0455	NaN	NPM1,MDM2
Sperm Motility	0	0.0465	1.342	SRC,PLA2G6,MAP3K11,ITPR3,PLCG1,KIT,PRKG2,AATK,JAK3,DDR1
UVB-Induced MAPK Signaling	0	0.0441	NaN	FOS,MAPK13,MAPK11
Oxidative Phosphorylation	0	0.00962	NaN	VPS9D1
Adipogenesis pathway	0	0.0227	NaN	HDAC7,TNF,NOCT
HIPPO signaling	0	0.0476	NaN	DLG5,PPP2R5B,SCRIB,SKP2
PCP pathway	0	0.05	NaN	DAAM1,JUNB,PRICKLE1
Wnt/Ca+ pathway	0	0.0328	NaN	PLCG1,CREB5
Estrogen Receptor Signaling	0	0.0146	NaN	SRC,SRA1
ERK/MAPK Signaling	0	0.0483	1.265	MYC,FOS,SRC,PLA2G6,PAK6,PPP2R5B,PLCG1,RAPGEF3,MKNK2,CREB5
PTEN Signaling	0	0.0159	NaN	CDKN1A,IGF2R
Nitric Oxide Signaling in the Cardiovascular System	0	0.0273	NaN	VEGFA,ITPR3,PRKG2
Cardiac Î²-adrenergic Signaling	0	0.0216	NaN	PDE7B,PPP2R5B,GNG2
Protein Ubiquitination Pathway	0	0.0338	NaN	USP13,CDC20,HSPA1A/HSPA1B,HSPA6,MDM2,DNAJB2,TAP1,SKP2,UBE2C
IL-2 Signaling	0	0.0267	NaN	FOS,JAK3
JAK/Stat Signaling	0	0.0426	0	FOS,SOCS3,CDKN1A,JAK3
GABA Receptor Signaling	0	0.0426	NaN	CACNB1,AP1G2,CACNA2D3,ALDH5A1
IL-4 Signaling	0	0.0312	NaN	IL4R,IRF4,JAK3
Wnt/Î²-catenin Signaling	0	0.0412	NaN	MYC,SRC,PPARD,PPP2R5B,TLE1,MDM2,KREMEN1
Serotonin Receptor Signaling	0	0.0476	NaN	SMOX,IL4I1
Insulin Receptor Signaling	0	0.0137	NaN	SOCS3,SGK1
Neurotrophin/TRK Signaling	0	0.0455	2	FOS,SPRY2,PLCG1,CREB5
IGF-1 Signaling	0	0.0172	NaN	FOS,SOCS3
Dopamine Receptor Signaling	0	0.0395	NaN	SMOX,PPP2R5B,IL4I1
NF-ÎºB Signaling	0	0.0321	1.633	NFKBID,IL1RN,TNFRSF1B,MAP4K4,TNF,IGF2R
VEGF Signaling	0	0.045	2.236	VEGFA,SH2D2A,SRC,ACTA2,PLCG1
T Cell Receptor Signaling	0	0.0252	NaN	FOS,LAT,PLCG1
G-Protein Coupled Receptor Signaling	0	0.0458	NaN	SRC,HCAR3,NFKBID,PTGIR,PDE7B,CXCR2,RGS10,FPR2,RAPGEF3,RGS12,CREB5,HCAR2,FPR1
PDGF Signaling	0	0.0495	1.342	MYC,FOS,SRC,PLCG1,JAK3
BMP signaling pathway	0	0.0482	2	SMAD7,MAPK13,MAPK11,NOG
GPCR-Mediated Integration of Enteroendocrine Signaling Exemplified by an L Cell	0	0.0278	NaN	ITPR3,PLCG1
Gustation Pathway	0	0.0467	NaN	CACNB1,LPAR6,PDE7B,P2RY11,ITPR3,GNG2,CACNA2D3
Phagosome Maturation	0	0.0362	NaN	VPS18,MPO,TCIRG1,CTSG,TAP1
Macropinocytosis Signaling	0	0.0326	NaN	SRC,CD14,PLCG1
Inflammasome pathway	0	0.05	NaN	CASP5
GP6 Signaling Pathway	0	0.00758	NaN	LAT
Sirtuin Signaling Pathway	0	0.0495	1.897	PFKFB3,GADD45B,TIMM9,TOMM20,BAX,TOMM70,MYC,SOD2,ATG9A,GADD45A,XPC,NAMPT,ATG16L2,TNF
Opioid Signaling Pathway	0	0.0492	1.155	MYC,FOS,SRC,CACNB1,AP1G2,ITPR3,RGS10,GNG2,CREB5,RGS12,CACNA2D3,GRINA
SPINK1 General Cancer Pathway	0	0.026	NaN	JAK3,PRSS3
Endocannabinoid Developing Neuron Pathway	0	0.0382	1.342	SRC,GNG2,MAPK13,CREB5,MAPK11
Apelin Adipocyte Signaling Pathway	0	0.039	NaN	MGST1,MAPK13,MAPK11
Apelin Cardiomyocyte Signaling Pathway	0	0.0351	2	MYL9,PLCG1,MAPK13,MAPK11
Apelin Endothelial Signaling Pathway	0	0.0233	NaN	FOS,ICAM1,KLF2
Synaptogenesis Signaling Pathway	0	0.028	1.89	SRC,CACNB1,AP1G2,THBS1,PLCG1,NAP1L1,CREB5,STXBP2,GRINA
IL-23 Signaling Pathway	0	0.05	NaN	SOCS3,IL12RB2,TNF
Calcium Signaling	0	0.0455	1.342	MYL9,CACNB1,ACTA2,ITPR3,HDAC7,CREB5,TPM2,CACNA2D3,GRINA
GM-CSF Signaling	0	0.0119	NaN	PIM1
Ephrin Receptor Signaling	0	0.0506	1.134	VEGFA,SRC,PAK6,SDC2,GNG2,LIMK2,CREB5,MAP4K4,GRINA

## Sheet: 48 vs 24 nCR
Ingenuity Canonical Pathways	-log(p-value)	Ratio	z-score	Molecules
Phagosome Formation	10.6	0.209	NaN	FCAR,FCGR2C,MSR1,FLT3,TLR8,FCGR2B,PIK3R4,FCGR1A,RHOB,TLR1,IRS2,FCGR3A/FCGR3B,FCGR1B,MARCO,C5AR1,FCGR2A,ITGA5,TLR2,TLR4,CLEC7A,CR1,ITGAM,TLR5,TLR6,FCER1G,C3AR1,ITGAX
Th1 and Th2 Activation Pathway	7.77	0.154	NaN	CD247,SOCS3,CD40LG,ICAM1,CD3E,KLRD1,TGFBR3,MAF,FLT3,PIK3R4,CD8A,TBX21,IL18R1,NFIL3,IRS2,IL2RB,IL4R,IL10,IFNGR2,IFNGR1,CD3D,STAT4,CD3G,ICOS,IL10RB,S1PR1,JAK3,ACVR2A
TREM1 Signaling	7.11	0.229	3	TREM1,ICAM1,NLRP6,IL10,TLR8,ITGA5,FCGR2B,TLR2,TLR4,MPO,TLR5,NLRP12,TLR6,TLR1,CASP5,ITGAX
NF-ÎºB Signaling	6.94	0.144	3.138	CD40LG,TGFBR3,FLT3,TLR8,TNFAIP3,PIK3R4,IL1R2,LCK,NFKBIA,CARD10,BMPR1A,TLR1,IRS2,TNFRSF1B,TNFRSF11A,GH1,IGF2R,TLR2,TLR4,TLR5,IL1RN,PELI1,TLR6,ZAP70,TGFA,FCER1G,MAP3K8
Th1 Pathway	6.87	0.167	2.668	CD247,SOCS3,CD40LG,ICAM1,CD3E,IL10,KLRD1,FLT3,IFNGR2,IFNGR1,PIK3R4,TBX21,CD8A,CD3D,IL18R1,STAT4,CD3G,NFIL3,ICOS,IL10RB,IRS2,JAK3
T Helper Cell Differentiation	6.4	0.217	NaN	IL4R,CD40LG,IL10,IL21R,IFNGR2,FOXP3,IFNGR1,TBX21,BCL6,IL18R1,STAT4,ICOS,IL10RB,FCER1G,TNFRSF1B
iCOS-iCOSL Signaling in T Helper Cells	6.3	0.167	2.53	CD247,CD40LG,CAMK4,CD3E,ITPR2,FLT3,ITPR1,PIK3R4,CD3D,CD3G,LCK,NFKBIA,GRAP2,ICOS,ZAP70,FCER1G,IRS2,PLEKHA1,IL2RB,ITK
IL-10 Signaling	5.63	0.203	NaN	IL1R2,HMOX1,FCGR2C,SOCS3,IL4R,NFKBIA,IL1RN,FCGR2A,IL10,IL10RB,CD14,MAPK13,FCGR2B,IL18RAP
Complement System	5.49	0.278	0.378	CD55,CR1,ITGAM,C5AR1,C1QC,C1QA,C1QB,CFH,C3AR1,ITGAX
STAT3 Pathway	5.48	0.148	2.714	SOCS3,IL4R,IL13RA1,TGFBR3,IL21R,MAPK13,CXCR1,TNFRSF11A,IGF2R,IL18R1,IL18RAP,IL1R2,IL7R,CSF2RB,BMPR1A,PIM1,CXCR2,TGFA,IL10RB,IL2RB
Role of NFAT in Regulation of the Immune Response	5.15	0.126	3.9	CD247,FCGR2C,CAMK4,CD3E,FCGR2A,ITPR2,GNG2,FLT3,GNAI1,ITPR1,FCGR2B,PIK3R4,FCGR1A,CD3D,CD3G,LCK,NFKBIA,GNAO1,ZAP70,FCER1G,IRS2,FCGR1B,FCGR3A/FCGR3B,ITK
Role of Pattern Recognition Receptors in Recognition of Bacteria and Viruses	4.92	0.132	2.309	CD40LG,C5AR1,IL10,FLT3,TLR8,C1QC,C1QA,C1QB,PIK3R4,TLR2,TLR4,CLEC7A,TLR5,CD70,TNFSF8,TLR1,TLR6,TGFB3,IRS2,C3AR1,TNFSF14
Th2 Pathway	4.86	0.135	1.414	CD247,SOCS3,IL4R,ICAM1,CD3E,IL10,TGFBR3,FLT3,MAF,TBX21,PIK3R4,CD3D,STAT4,CD3G,ICOS,S1PR1,IRS2,JAK3,ACVR2A,IL2RB
Dendritic Cell Maturation	4.85	0.124	3.578	FCGR2C,CD40LG,ICAM1,IL10,FCGR2A,IL32,FLT3,MAPK13,CREB5,FCGR2B,PIK3R4,FCGR1A,STAT4,TLR2,TLR4,NFKBIA,IL1RN,FCER1G,IRS2,TNFRSF1B,CCR7,FCGR1B,FCGR3A/FCGR3B
Granulocyte Adhesion and Diapedesis	4.67	0.127	NaN	CSF3R,HRH2,SELL,ICAM1,C5AR1,FPR2,GNAI1,ITGA5,MMP25,IL18RAP,FPR1,IL1R2,CXCL16,ITGAM,SDC2,IL1RN,CXCR2,ITGA1,CXCL1,TNFRSF1B,MMP9
T Cell Receptor Signaling	4.54	0.143	NaN	CD247,CAMK4,CD3E,FLT3,CD8A,PIK3R4,CD3D,CTLA4,CD8B,CD3G,LCK,NFKBIA,GRAP2,RASGRP1,ZAP70,IRS2,ITK
LXR/RXR Activation	4.44	0.14	-2.309	SCD,MSR1,CD36,ABCA1,IL18RAP,IL1R2,TLR4,FDFT1,LY96,IL1RN,MYLIP,CD14,S100A8,SERPINA1,NCOR1,TNFRSF1B,MMP9
CD28 Signaling in T Helper Cells	4.09	0.132	0.632	CD247,CAMK4,CD3E,ITPR2,FLT3,ITPR1,PIK3R4,CD3D,CTLA4,CD3G,LCK,NFKBIA,GRAP2,ZAP70,FCER1G,IRS2,ITK
IL-8 Signaling	3.98	0.109	2.558	ICAM1,GNG2,FLT3,GNAI1,DEFA1 (includes others),HBEGF,LIMK2,CXCR1,PIK3R4,AZU1,PLD4,HMOX1,ARRB2,ITGAM,MPO,RHOB,CXCR2,NCF2,CYBB,IRS2,CXCL1,MMP9,ITGAX
Role of Macrophages, Fibroblasts and Endothelial Cells in Rheumatoid Arthritis	3.9	0.0952	NaN	SOCS3,CAMK4,ICAM1,WNT10B,IL32,FLT3,TLR8,PIK3R4,FCGR1A,IL18R1,IL1R2,NFKBIA,TLR1,IRS2,TNFRSF1B,FZD2,FCGR3A/FCGR3B,C5AR1,IL10,CEBPB,CREB5,IL18RAP,CEBPE,TLR2,TLR4,TLR5,IL1RN,TLR6,GNAO1,TCF7
Glucocorticoid Receptor Signaling	3.86	0.0922	NaN	CD247,ICAM1,CD3E,FLT3,HSPA1A/HSPA1B,SLPI,HSPA6,MAPK13,PIK3R4,CD163,TAF13,FCGR1A,IL1R2,NFKBIA,NCOR1,IRS2,SERPINE1,SRA1,IL10,KRT23,CEBPB,CD3D,SMARCD3,MED14,HSPA8,CD3G,DUSP1,IL1RN,TGFB3,NR3C2,PLAU,JAK3
Primary Immunodeficiency Signaling	3.85	0.205	NaN	IL7R,CD40LG,LCK,CD3E,ICOS,ZAP70,CD8A,JAK3,CD3D
iNOS Signaling	3.85	0.205	2.828	TLR4,LY96,CAMK4,NFKBIA,IFNGR2,CD14,IFNGR1,MAPK13,JAK3
Toll-like Receptor Signaling	3.85	0.16	2.333	TLR2,TLR4,LY96,NFKBIA,TLR5,IL1RN,TLR1,TLR6,TLR8,TNFAIP3,CD14,MAPK13
Communication between Innate and Adaptive Immune Cells	3.81	0.149	NaN	TLR2,TLR4,CD40LG,TLR5,IL1RN,IL10,TLR1,TLR6,FCER1G,TLR8,CD8A,CD8B,CCR7
Phospholipase C Signaling	3.79	0.102	1.807	CD247,FCGR2C,CAMK4,CD3E,FCGR2A,ITPR2,GNG2,ADCY6,ITGA5,ARHGEF17,ITPR1,CREB5,FCGR2B,CD3D,PLD4,TGM2,CD3G,HMOX1,LCK,AHNAK,RHOB,GRAP2,ZAP70,FCER1G,ITK
CTLA4 Signaling in Cytotoxic T Lymphocytes	3.75	0.14	NaN	CD247,CD3G,LCK,CD3E,GRAP2,ZAP70,FLT3,FCER1G,IRS2,CD8A,PIK3R4,CD3D,CTLA4,CD8B
Hepatic Fibrosis / Hepatic Stellate Cell Activation	3.59	0.11	NaN	IL4R,CD40LG,ICAM1,EDNRB,IL10,IFNGR2,IFNGR1,IL18RAP,COL5A1,IL1R2,TLR4,LY96,TGFA,TGFB3,CD14,ECE1,TNFRSF1B,SERPINE1,CCR7,MMP9
Cardiac Hypertrophy Signaling (Enhanced)	3.58	0.0821	3.333	CD40LG,CAMK4,WNT10B,IL21R,TGFBR3,DIAPH3,FLT3,PDE4A,CXCR1,MAPK13,PIK3R4,IL18R1,IL7R,IL1R2,CACNA1E,CXCR2,TNFSF8,CYBB,IRS2,TNFRSF1B,FZD2,IL2RB,SMPDL3A,IL4R,IL13RA1,EDNRB,ITPR2,GNG2,GNAI1,ADCY6,ITGA5,ITPR1,IL18RAP,CSF2RB,CD70,TGFB3,IL10RB,MAP3K8,ACVR2A,TNFSF14
G-Protein Coupled Receptor Signaling	3.56	0.0951	NaN	HCAR3,GRM2,CAMK4,PTGDR,DUSP6,FLT3,PDE4A,PIK3R4,NFKBIA,CXCR2,IRS2,HCAR2,SMPDL3A,HRH2,RGS2,GNAI1,ADCY6,FPR2,CREB5,FPR1,P2RY13,GPER1,DUSP1,RASGRP1,GNAO1,S1PR1,MAP3K8
Calcium-induced T Lymphocyte Apoptosis	3.45	0.167	1.667	CD247,CD3G,LCK,CAMK4,CD3E,ITPR2,ZAP70,FCER1G,ITPR1,CD3D
Production of Nitric Oxide and Reactive Oxygen Species in Macrophages	3.44	0.104	3.9	FLT3,IFNGR2,IFNGR1,MAPK13,PIK3R4,TLR2,TLR4,NCF1,NFKBIA,MPO,RHOB,PPP1R10,NCF2,CYBB,S100A8,IRS2,MAP3K8,SERPINA1,TNFRSF1B,JAK3,SIRPA
Altered T Cell and B Cell Signaling in Rheumatoid Arthritis	3.43	0.145	NaN	TLR2,TLR4,CD40LG,SLAMF1,TLR5,PRTN3,IL1RN,IL10,TLR1,TLR6,TLR8,FCER1G
Inhibition of Angiogenesis by TSP1	3.3	0.219	0.447	HSPG2,TP53,THBS1,SDC2,CD36,MAPK13,MMP9
Hematopoiesis from Pluripotent Stem Cells	3.26	0.19	NaN	CD247,CD3G,CD3E,IL10,FCER1G,CD8A,CD3D,CD8B
cAMP-mediated signaling	3.2	0.0982	2.985	SMPDL3A,HCAR3,HRH2,RGS2,GRM2,CAMK1,CAMK4,PTGDR,DUSP6,GNAI1,FPR2,ADCY6,PDE4A,CREB5,FPR1,P2RY13,GPER1,DUSP1,CXCR2,GNAO1,S1PR1,HCAR2
Systemic Lupus Erythematosus Signaling	3.1	0.0965	NaN	CD247,FCGR2C,CD40LG,CAMK4,CD3E,IL10,FCGR2A,PRPF8,FLT3,PRPF4,FCGR2B,PIK3R4,FCGR1A,CD3D,CD3G,LCK,IL1RN,FCER1G,IRS2,HNRNPC,FCGR1B,FCGR3A/FCGR3B
Natural Killer Cell Signaling	3.02	0.115	NaN	CD247,FCGR2A,KLRD1,KLRB1,FLT3,PIK3R4,LILRB1,SIGLEC7,NCR1,LCK,ZAP70,FCER1G,IRS2,SH2D1B,FCGR3A/FCGR3B
IL-12 Signaling and Production in Macrophages	2.97	0.11	NaN	CD40LG,IL10,MAF,FLT3,IFNGR1,MAPK13,CEBPB,PIK3R4,TLR2,STAT4,TLR4,TGFB3,MAP3K8,IRS2,S100A8,SERPINA1
Superpathway of Cholesterol Biosynthesis	2.94	0.222	-2.449	FDFT1,DHCR7,ACAT2,DHCR24,LSS,HMGCS1
Osteoarthritis Pathway	2.9	0.0971	2	DDIT4,ITGA5,CEBPB,CREB5,IL18RAP,TLR2,IL1R2,TLR4,S100A9,CXCR2,BMPR1A,ANKH,S100A8,NAMPT,TCF7,TNFRSF1B,FZD2,ALPL,MMP9,CASP5
Pancreatic Adenocarcinoma Signaling	2.83	0.114	0.632	TP53,FLT3,HBEGF,MDM2,PIK3R4,PLD4,HMOX1,TGFA,TGFB3,BRCA2,IRS2,JAK3,E2F8,MMP9
Neuroinflammation Signaling Pathway	2.79	0.0858	4.491	ICAM1,TGFBR3,FLT3,TLR8,MAPK13,PIK3R4,HMOX1,SOD2,TLR1,CYBB,IRS2,BIRC3,NAIP,IL10,IFNGR2,IFNGR1,CREB5,TLR2,TLR4,TLR5,NCF2,TLR6,TGFB3,JAK3,ACVR2A,MMP9
Inflammasome pathway	2.76	0.25	2.236	TLR4,NAIP,AIM2,CTSB,CASP5
Cholesterol Biosynthesis I	2.65	0.308	-2	FDFT1,DHCR7,DHCR24,LSS
Cholesterol Biosynthesis II (via 24,25-dihydrolanosterol)	2.65	0.308	-2	FDFT1,DHCR7,DHCR24,LSS
Cholesterol Biosynthesis III (via Desmosterol)	2.65	0.308	-2	FDFT1,DHCR7,DHCR24,LSS
fMLP Signaling in Neutrophils	2.57	0.107	0.905	CAMK4,ITPR2,GNG2,FLT3,GNAI1,FPR2,ITPR1,PIK3R4,FPR1,NCF1,NFKBIA,NCF2,CYBB,IRS2
Role of Tissue Factor in Cancer	2.57	0.107	NaN	TP53,FLT3,HBEGF,PLAUR,LIMK2,MAPK13,PIK3R4,ARRB2,LCK,CFL2,CXCL1,IRS2,RPS6KA2,FGR
CCR5 Signaling in Macrophages	2.5	0.12	NaN	CD247,CD3G,CACNA1E,CAMK4,CD3E,GNG2,GNAI1,FCER1G,MAPK13,CD3D,CACNA2D3
Coagulation System	2.33	0.171	0.816	F5,PLAUR,SERPINA1,PLAU,SERPINE1,THBD
T Cell Exhaustion Signaling Pathway	2.33	0.0924	1.698	IL10,TGFBR3,FLT3,EOMES,TBX21,BCL6,PIK3R4,CTLA4,STAT4,ZAP70,IL10RB,FCER1G,IRS2,PRDM1,TCF7,JAK3,ACVR2A
Atherosclerosis Signaling	2.33	0.104	NaN	PLBD1,CD40LG,ICAM1,MSR1,IL1RN,CD36,PLB1,S100A8,SERPINA1,ALOX5,MMP9,TNFSF14,TNFRSF12A
Role of Osteoblasts, Osteoclasts and Chondrocytes in Rheumatoid Arthritis	2.32	0.0866	NaN	NAIP,WNT10B,CAMK4,IL10,FLT3,ITGA5,TNFRSF11A,PIK3R4,IL18R1,IL18RAP,IL1R2,NFKBIA,BMPR1A,IL1RN,IRS2,TCF7,TNFRSF1B,FZD2,BIRC3,ALPL
Caveolar-mediated Endocytosis Signaling	2.31	0.127	NaN	CD55,ARCN1,ITGAM,CD48,FLOT1,ITGA5,ITGA1,ITGA7,ITGAX
IL-23 Signaling Pathway	2.24	0.133	-0.707	STAT4,SOCS3,NFKBIA,RORA,FLT3,FOXP3,IRS2,PIK3R4
HMGB1 Signaling	2.23	0.0925	2.333	CD40LG,ICAM1,FLT3,IFNGR2,IFNGR1,MAPK13,PIK3R4,TLR4,RHOB,CD70,TNFSF8,TGFB3,IRS2,TNFRSF1B,SERPINE1,TNFSF14
Cdc42 Signaling	2.21	0.101	2.309	CD247,CD3G,EXOC8,CD3E,CFL2,DIAPH3,FCER1G,ITGA5,LIMK2,MYLK,MAPK13,CD3D,ITK
Tec Kinase Signaling	2.16	0.0909	2.309	GNG2,TNFRSF10B,FLT3,GNAI1,ITGA5,PIK3R4,STAT4,TLR4,LCK,RHOB,GNAO1,FCER1G,IRS2,JAK3,FGR,ITK
Colorectal Cancer Metastasis Signaling	2.07	0.0808	2.828	TP53,WNT10B,GNG2,FLT3,TLR8,ADCY6,IFNGR1,PIK3R4,MMP25,TLR2,TLR4,TLR5,RHOB,TLR1,TLR6,TGFB3,IRS2,TCF7,JAK3,FZD2,MMP9
PKCÎ¸ Signaling in T Lymphocytes	2.06	0.0909	2.887	CD247,CD3E,FLT3,PIK3R4,CD3D,CD3G,LCK,CACNA1E,NFKBIA,GRAP2,ZAP70,FCER1G,MAP3K8,IRS2,CACNA2D3
TNFR2 Signaling	2.03	0.172	0	NAIP,NFKBIA,TNFAIP3,TNFRSF1B,BIRC3
Type I Diabetes Mellitus Signaling	2.01	0.103	2.714	CD247,CD3G,SOCS3,NFKBIA,CD3E,IFNGR2,FCER1G,IFNGR1,MAPK13,TNFRSF1B,CD3D
Role of JAK1 and JAK3 in Î³c Cytokine Signaling	2.01	0.114	NaN	IL7R,SOCS3,IL4R,IL21R,FLT3,IRS2,PIK3R4,JAK3,IL2RB
3-phosphoinositide Biosynthesis	2	0.0854	2	SOCS3,FLT3,DUSP27,PIK3R4,DUSP2,CA3,LCK,PTPRJ,PHOSPHO1,DUSP1,PPM1H,ICOS,KIT,IRS2,DUSP12,ALPL,SIRPA
Autophagy	2	0.132	NaN	CTSL,WDFY3,CTSS,CTSB,CTSG,MAP1LC3B,PIK3R4
Eicosanoid Signaling	1.99	0.121	2.236	PLBD1,PTGDR,PLB1,FPR2,ALOX5AP,PTGDS,GGT1,ALOX5
CD40 Signaling	1.97	0.112	0.707	CD40LG,ICAM1,NFKBIA,FLT3,TNFAIP3,IRS2,MAPK13,PIK3R4,JAK3
IL-6 Signaling	1.95	0.0935	2.111	SOCS3,TNFAIP6,FLT3,MAPK13,CEBPB,PIK3R4,IL18RAP,IL1R2,NFKBIA,IL1RN,CD14,IRS2,TNFRSF1B
BAG2 Signaling Pathway	1.94	0.143	-0.816	HSPA8,TP53,HSPA1A/HSPA1B,HSPA6,CTSB,MDM2
Î±-tocopherol Degradation	1.93	0.5	NaN	CYP4F3,CYP4F12
Unfolded protein response	1.91	0.127	NaN	HSPA8,SREBF2,HSPH1,HSPA1A/HSPA1B,HSPA6,CEBPB,CEBPE
Cytotoxic T Lymphocyte-mediated Apoptosis of Target Cells	1.9	0.161	2.236	CD247,CD3G,CD3E,FCER1G,CD3D
Leukocyte Extravasation Signaling	1.82	0.0817	2.673	ICAM1,SPN,FLT3,GNAI1,ITGA5,MAPK13,PIK3R4,MMP25,NCF1,ITGAM,RASGRP1,NCF2,CYBB,IRS2,ITGA1,MMP9,ITK
TR/RXR Activation	1.8	0.1	NaN	KLF9,HP,CAMK4,SREBF2,FLT3,IRS2,NCOR1,MDM2,PIK3R4,GH1
Hepatic Cholestasis	1.78	0.0843	NaN	IL1R2,TLR4,LY96,CD40LG,NFKBIA,CYP27A1,CD70,IL1RN,TNFSF8,TGFB3,ADCY6,CD14,TNFRSF1B,TNFSF14,IL18RAP
FAT10 Cancer Signaling Pathway	1.75	0.13	2.449	TP53,NFKBIA,TGFBR3,TGFB3,TNFRSF1B,ACVR2A
Th17 Activation Pathway	1.72	0.102	1.667	STAT4,SOCS3,IL10,RORA,IL21R,FCER1G,FOXP3,JAK3,AHR
Role of IL-17A in Psoriasis	1.71	0.231	NaN	S100A9,S100A8,CXCL1
MSP-RON Signaling Pathway	1.71	0.108	NaN	TLR2,TLR4,CSF2RB,ITGAM,FLT3,IRS2,RPS6KA2,PIK3R4
IL-17A Signaling in Fibroblasts	1.69	0.143	NaN	NFKBIA,LCN2,CEBPB,MAPK13,NFKBIZ
Endothelin-1 Signaling	1.69	0.0804	1.604	EDNRB,ITPR2,FLT3,GNAI1,ADCY6,ITPR1,MAPK13,PIK3R4,PLBD1,PLD4,HMOX1,PLB1,GNAO1,ECE1,IRS2,CASP5
Superpathway of Inositol Phosphate Compounds	1.68	0.0773	1.698	SOCS3,FLT3,DUSP27,PIK3R4,DUSP2,PLD4,CA3,LCK,PTPRJ,PHOSPHO1,DUSP1,ICOS,PPM1H,KIT,IRS2,DUSP12,ALPL,SIRPA
CCR3 Signaling in Eosinophils	1.66	0.0882	NaN	CAMK4,CFL2,ITPR2,FLT3,GNG2,GNAI1,IRS2,LIMK2,MYLK,MAPK13,ITPR1,PIK3R4
SPINK1 General Cancer Pathway	1.62	0.104	-1.134	GZMA,MT2A,MT1X,FLT3,IRS2,PIK3R4,JAK3,MT1E
Glioma Signaling	1.57	0.0887	1.633	TP53,CDKN2D,CAMK1,CAMK4,FLT3,TGFA,IRS2,MDM2,PIK3R4,IGF2R,E2F8
Salvage Pathways of Pyrimidine Ribonucleotides	1.53	0.0947	3	PIM1,APOBEC3H,UPP1,LIMK2,MAP3K8,CDA,MAK,ACVR2A,APOBEC3A
B Cell Receptor Signaling	1.52	0.0781	2.111	FCGR2C,CAMK4,FCGR2A,FLT3,MAPK13,PIK3R4,BCL6,FCGR2B,CREB5,NFKBIA,CFL2,CARD10,IRS2,MAP3K8,BCL2A1
PPARÎ±/RXRÎ± Activation	1.49	0.0791	-0.905	TGFBR3,CD36,CKAP5,ADCY6,GH1,MED12,ABCA1,IL18RAP,IL1R2,NFKBIA,GK,TGFB3,NCOR1,ACVR2A
Nur77 Signaling in T Lymphocytes	1.48	0.113	NaN	CD247,CD3G,CAMK4,CD3E,FCER1G,CD3D
Breast Cancer Regulation by Stathmin1	1.43	0.0748	NaN	TP53,CAMK1,CAMK4,ITPR2,GNG2,FLT3,TUBA4A,GNAI1,ADCY6,LIMK2,ARHGEF17,ITPR1,PIK3R4,PPP1R10,IRS2,E2F8
OX40 Signaling Pathway	1.41	0.109	1.633	CD247,CD3G,NFKBIA,CD3E,FCER1G,CD3D
Molecular Mechanisms of Cancer	1.41	0.066	NaN	WNT10B,FLT3,MAPK13,PIK3R4,NFKBIA,BBC3,RHOB,BMPR1A,IRS2,BIRC3,FZD2,E2F8,TP53,NAIP,GNAI1,ADCY6,ITGA5,ARHGEF17,MDM2,RASGRF2,CDKN2D,RASGRP1,GNAO1,TGFB3,JAK3,BCL2L11
Mouse Embryonic Stem Cell Pluripotency	1.4	0.0862	0.707	TP53,ID2,BMPR1A,FLT3,IRS2,MAPK13,TCF7,PIK3R4,JAK3,FZD2
MIF Regulation of Innate Immunity	1.38	0.119	2.236	TP53,TLR4,LY96,NFKBIA,CD14
Acute Myeloid Leukemia Signaling	1.36	0.0882	-1.134	CSF3R,CSF2RB,FLT3LG,PIM1,FLT3,KIT,IRS2,TCF7,PIK3R4
RANK Signaling in Osteoclasts	1.36	0.0882	1.89	CAMK4,NFKBIA,FLT3,IRS2,MAP3K8,MAPK13,PIK3R4,TNFRSF11A,BIRC3
p38 MAPK Signaling	1.36	0.0847	2.121	IL1R2,TP53,IL1RN,DUSP1,TGFB3,RPS6KA2,MAPK13,CREB5,TNFRSF1B,IL18RAP
Melatonin Degradation III	1.34	1	NaN	MPO
Histamine Biosynthesis	1.34	1	NaN	HDC
Lanosterol Biosynthesis	1.34	1	NaN	LSS
3-phosphoinositide Degradation	1.34	0.0789	2.309	SOCS3,CA3,INPP4B,PHOSPHO1,PTPRJ,DUSP1,PPM1H,DUSP27,DUSP12,ALPL,SIRPA,DUSP2
Regulation of IL-2 Expression in Activated and Anergic T Lymphocytes	1.32	0.0909	NaN	CD247,CD3G,CAMK4,NFKBIA,CD3E,ZAP70,TGFB3,CD3D
Aldosterone Signaling in Epithelial Cells	1.32	0.0765	-0.447	HSPA8,ITPR2,DUSP1,HSPH1,HSPA1A/HSPA1B,FLT3,HSPA6,DNAJC13,IRS2,DNAJC25,NR3C2,ITPR1,PIK3R4
Salvage Pathways of Pyrimidine Deoxyribonucleotides	1.31	0.25	NaN	CDA,APOBEC3A
Role of p14/p19ARF in Tumor Suppression	1.31	0.114	-1	TP53,FLT3,MDM2,IRS2,PIK3R4
Crosstalk between Dendritic Cells and Natural Killer Cells	1.3	0.0899	NaN	CSF2RB,TLR4,CD40LG,KLRD1,CD69,TNFRSF1B,CCR7,IL2RB
D-myo-inositol (1,4,5,6)-Tetrakisphosphate Biosynthesis	1.29	0.0797	2.111	SOCS3,CA3,PHOSPHO1,PTPRJ,DUSP1,PPM1H,DUSP27,DUSP12,ALPL,SIRPA,DUSP2
D-myo-inositol (3,4,5,6)-tetrakisphosphate Biosynthesis	1.29	0.0797	2.111	SOCS3,CA3,PHOSPHO1,PTPRJ,DUSP1,PPM1H,DUSP27,DUSP12,ALPL,SIRPA,DUSP2
Antioxidant Action of Vitamin C	1.27	0.0849	-1.89	PLD4,PLBD1,CSF2RB,HMOX1,NFKBIA,SELENOT,PLB1,MAPK13,SLC2A3
GÎ±s Signaling	1.27	0.0849	1.667	HCAR3,RGS2,HRH2,GPER1,PTGDR,GNG2,ADCY6,CREB5,HCAR2
D-myo-inositol-5-phosphate Metabolism	1.27	0.0769	1.732	PLD4,SOCS3,CA3,PHOSPHO1,PTPRJ,DUSP1,PPM1H,DUSP27,DUSP12,ALPL,SIRPA,DUSP2
Induction of Apoptosis by HIV1	1.26	0.1	-0.816	TP53,NAIP,BBC3,NFKBIA,TNFRSF1B,BIRC3
Opioid Signaling Pathway	1.25	0.0697	1.291	CAMK1,CAMK4,ITPR2,GNG2,ADCY6,GNAI1,ITPR1,CREB5,FOSB,LCK,ARRB2,CACNA1E,NFKBIA,GNAO1,RPS6KA2,CACNA2D3,FGR
FLT3 Signaling in Hematopoietic Progenitor Cells	1.25	0.0879	0.707	STAT4,FLT3LG,FLT3,IRS2,RPS6KA2,MAPK13,CREB5,PIK3R4
Role of JAK2 in Hormone-like Cytokine Signaling	1.25	0.125	NaN	SOCS3,IRS2,GH1,SIRPA
PFKFB4 Signaling Pathway	1.24	0.109	2.236	TP53,PFKFB4,TGFB3,HK3,CREB5
GÎ±i Signaling	1.22	0.08	3.162	P2RY13,GRM2,CXCR2,GNG2,GNAI1,ADCY6,FPR2,S1PR1,HCAR2,FPR1
Agranulocyte Adhesion and Diapedesis	1.22	0.0739	NaN	CXCL16,SELL,C5AR1,ICAM1,IL1RN,CXCR2,GNAI1,ITGA5,ITGA1,CXCL1,CXCR1,MMP25,MMP9
IL-9 Signaling	1.21	0.106	0	SOCS3,FLT3,IRS2,PIK3R4,JAK3
Î±-Adrenergic Signaling	1.2	0.086	0.816	CAMK4,ITPR2,GNG2,ADCY6,GNAI1,PYGL,ITPR1,SLC8A1
FcÎ³ Receptor-mediated Phagocytosis in Macrophages and Monocytes	1.2	0.086	2.121	PLD4,HMOX1,NCF1,FCGR2A,FYB1,FCGR1A,FGR,FCGR3A/FCGR3B
Acute Phase Response Signaling	1.19	0.073	2.111	SOCS3,CEBPB,MAPK13,HMOX1,FTL,HP,RBP7,NFKBIA,SOD2,IL1RN,SERPINA1,TNFRSF1B,SERPINE1
TNFR1 Signaling	1.17	0.104	-1	NAIP,NFKBIA,MADD,TNFAIP3,BIRC3
TWEAK Signaling	1.17	0.118	-1	NAIP,NFKBIA,BIRC3,TNFRSF12A
MIF-mediated Glucocorticoid Regulation	1.17	0.118	2	TLR4,LY96,NFKBIA,CD14
Sperm Motility	1.16	0.0698	1.134	PLBD1,LCK,TWF1,CAMK4,MERTK,FLT3LG,ITPR2,PLB1,ZAP70,PDE4A,KIT,ITPR1,JAK3,FGR,ITK
ATM Signaling	1.14	0.0833	-1.633	HERC2,TP53,NFKBIA,TRRAP,TP53BP1,MDM2,MAPK13,CREB5
IL-17A Signaling in Airway Cells	1.14	0.0875	0.447	NFKBIA,FLT3,CXCL1,IRS2,MAPK13,JAK3,PIK3R4
Ketogenesis	1.13	0.2	NaN	ACAT2,HMGCS1
Neuroprotective Role of THOP1 in Alzheimer's Disease	1.13	0.0796	0.378	MME,GZMA,GZMK,PRSS23,PRTN3,CTSG,ECE1,MMP9,GZMM
Thrombin Signaling	1.12	0.0688	0.905	CAMK4,CAMK1,ITPR2,GNG2,FLT3,GNAI1,ADCY6,MYLK,ITPR1,MAPK13,PIK3R4,GATA2,RHOB,GNAO1,IRS2
Protein Kinase A Signaling	1.12	0.0625	0.655	SMPDL3A,HIST1H1C,CAMK4,ITPR2,DUSP6,GNG2,ADCY6,PDE4A,GNAI1,MYLK,PYGL,ITPR1,CREB5,ANAPC1,DUSP2,NFKBIA,PTPRJ,PPP1R10,DUSP1,TGFB3,PTPRS,DUSP12,TCF7,SIRPA
Sphingosine-1-phosphate Signaling	1.11	0.0763	1.414	RHOB,S1PR5,FLT3,GNAI1,ADCY6,S1PR1,IRS2,PIK3R4,ASAH1,CASP5
PEDF Signaling	1.1	0.0816	0	TP53,SOD2,NFKBIA,FLT3,IRS2,MAPK13,PIK3R4,TCF7
Apoptosis Signaling	1.1	0.0816	-0.707	TP53,NAIP,NFKBIA,SPTAN1,BCL2A1,TNFRSF1B,BIRC3,BCL2L11
NRF2-mediated Oxidative Stress Response	1.1	0.0693	0.707	GSTM3,MAF,FLT3,DNAJC13,JUNB,PIK3R4,BACH1,HMOX1,FTL,SOD2,STIP1,KEAP1,IRS2,FTH1
Cell Cycle: G1/S Checkpoint Regulation	1.09	0.0909	-0.447	NRG1,TP53,CDKN2D,TGFB3,MDM2,E2F8
Interferon Signaling	1.09	0.111	NaN	IFNGR2,IFNGR1,IFITM2,MED14
Adipogenesis pathway	1.09	0.0758	NaN	TP53,NR1D2,ARNTL,EGR2,WNT10B,BMPR1A,EZH2,CEBPB,TCF7,FZD2
eNOS Signaling	1.09	0.0719	0.707	HSPA8,LPAR6,AQP9,CAMK4,ITPR2,HSPA1A/HSPA1B,FLT3,ADCY6,HSPA6,IRS2,ITPR1,PIK3R4
Neuropathic Pain Signaling In Dorsal Horn Neurons	1.08	0.0776	0	GRM2,KCNN4,CAMK1,CAMK4,ITPR2,FLT3,IRS2,ITPR1,PIK3R4
GÎ±q Signaling	1.07	0.0714	0	PLD4,HMOX1,RGS2,CAMK4,NFKBIA,RHOB,ITPR2,FLT3,GNG2,IRS2,ITPR1,PIK3R4
Differential Regulation of Cytokine Production in Intestinal Epithelial Cells by IL-17A and IL-17F	1.07	0.13	NaN	IL10,LCN2,CXCL1
PI3K Signaling in B Lymphocytes	1.06	0.0746	0	TLR4,IL4R,CAMK4,NFKBIA,ITPR2,CARD10,IRS2,PLEKHA1,ITPR1,FCGR2B
Adrenomedullin signaling pathway	1.06	0.0683	0.577	ADM,KCNN4,CAMK4,ITPR2,FLT3,ADCY6,MYLK,ITPR1,CEBPB,MAPK13,PIK3R4,IL1RN,IRS2,CFH
Epoxysqualene Biosynthesis	1.05	0.5	NaN	FDFT1
GNRH Signaling	1.05	0.0706	1	CACNA1E,CAMK4,ITPR2,GNG2,GNAI1,ADCY6,HBEGF,MAP3K8,MAPK13,ITPR1,CREB5,CACNA2D3
IL-15 Production	1.04	0.0763	NaN	LCK,TWF1,MERTK,FLT3LG,ZAP70,KIT,JAK3,FGR,ITK
Type II Diabetes Mellitus Signaling	1.04	0.0719	0	SOCS3,CACNA1E,NFKBIA,CD36,FLT3,IRS2,CEBPB,TNFRSF1B,PIK3R4,CACNA2D3,ACSL1
Inhibition of Matrix Metalloproteases	1.03	0.105	NaN	HSPG2,SDC2,MMP25,MMP9
IL-22 Signaling	1.02	0.125	NaN	SOCS3,IL10RB,MAPK13
Lymphotoxin Î² Receptor Signaling	1.02	0.087	0.447	NFKBIA,FLT3,IRS2,CXCL1,PIK3R4,TNFSF14
Role of NFAT in Cardiac Hypertrophy	1.02	0.0664	0.535	CAMK4,CAMK1,ITPR2,GNG2,FLT3,GNAI1,ADCY6,ITPR1,MAPK13,PIK3R4,CACNA1E,TGFB3,IRS2,SLC8A1,CACNA2D3
Role of IL-17A in Arthritis	1	0.0857	NaN	NFKBIA,FLT3,IRS2,CXCL1,MAPK13,PIK3R4
EGF Signaling	1	0.0857	-0.447	ITPR2,FLT3,IRS2,ITPR1,MAPK13,PIK3R4
Phagosome Maturation	0.996	0.0725	NaN	DYNC1H1,DYNLL1,MPO,CTSL,CTSS,NCF2,CTSB,TUBA4A,CTSG,CYBB
Paxillin Signaling	0.991	0.0744	0	ITGAM,FLT3,ITGA5,ITGA1,IRS2,MAPK13,PIK3R4,ITGA7,ITGAX
Mevalonate Pathway I	0.991	0.167	NaN	ACAT2,HMGCS1
IL-15 Signaling	0.987	0.0805	NaN	LCK,FLT3,IRS2,MAPK13,JAK3,PIK3R4,IL2RB
Corticotropin Releasing Hormone Signaling	0.983	0.0719	1.414	CACNA1E,CAMK4,ITPR2,GNAO1,GNAI1,ADCY6,MAPK13,ITPR1,CREB5,CACNA2D3
Non-Small Cell Lung Cancer Signaling	0.967	0.0795	0	TP53,ITPR2,FLT3,TGFA,IRS2,ITPR1,PIK3R4
Glioma Invasiveness Signaling	0.967	0.0795	0.816	RHOB,FLT3,PLAUR,IRS2,PLAU,PIK3R4,MMP9
IL-7 Signaling Pathway	0.967	0.0795	1.342	IL7R,FLT3,IRS2,MAPK13,PIK3R4,BCL6,JAK3
Hypoxia Signaling in the Cardiovascular System	0.955	0.0833	2	TP53,UBE2J1,NFKBIA,MDM2,CREB5,UBE2T
Dopamine-DARPP32 Feedback in cAMP Signaling	0.951	0.0692	0.333	CACNA1E,CAMK4,KCNJ2,PPP1R10,ITPR2,KCNJ15,CAMKK1,GNAI1,ADCY6,ITPR1,CREB5
Relaxin Signaling	0.936	0.0688	0	SMPDL3A,NFKBIA,FLT3,GNAO1,GNG2,GNAI1,PDE4A,ADCY6,IRS2,PIK3R4,MMP9
Leukotriene Biosynthesis	0.932	0.154	NaN	GGT1,ALOX5
Bile Acid Biosynthesis, Neutral Pathway	0.932	0.154	NaN	AMACR,CYP27A1
Î³-glutamyl Cycle	0.932	0.154	NaN	OPLAH,GGT1
Death Receptor Signaling	0.932	0.0778	-1.134	NAIP,NFKBIA,PARP4,TNFRSF10B,SPTAN1,TNFRSF1B,BIRC3
Human Embryonic Stem Cell Pluripotency	0.907	0.0694	NaN	WNT10B,S1PR5,BMPR1A,FLT3,TGFB3,S1PR1,IRS2,TCF7,PIK3R4,FZD2
HIF1Î± Signaling	0.896	0.0709	NaN	TP53,FLT3,IRS2,MDM2,MAPK13,MMP25,PIK3R4,MMP9,SLC2A3
Signaling by Rho Family GTPases	0.893	0.0625	0.905	DIAPH3,FLT3,GNG2,GNAI1,ITGA5,CDC42EP3,LIMK2,ARHGEF17,MYLK,PIK3R4,CFL2,RHOB,NCF2,GNAO1,CYBB,IRS2
IL-2 Signaling	0.893	0.08	1.342	LCK,FLT3,IRS2,PIK3R4,JAK3,IL2RB
Choline Biosynthesis III	0.879	0.143	NaN	PLD4,HMOX1
Glycogen Degradation III	0.879	0.143	NaN	PYGL,MGAM
CREB Signaling in Neurons	0.876	0.0636	0.333	GRM2,CACNA1E,CAMK4,ITPR2,GNAO1,FLT3,GNG2,ADCY6,GNAI1,IRS2,ITPR1,CREB5,PIK3R4,CACNA2D3
GPCR-Mediated Nutrient Sensing in Enteroendocrine Cells	0.866	0.0721	-0.707	CACNA1E,ITPR2,GNG2,ADCY6,GNAI1,ITPR1,CACNA2D3,FFAR2
Reelin Signaling in Neurons	0.86	0.0745	NaN	LCK,FLT3,ITGA5,ITGA1,IRS2,PIK3R4,FGR
JAK/Stat Signaling	0.86	0.0745	0.816	STAT4,SOCS3,FLT3,IRS2,CEBPB,PIK3R4,JAK3
Role of PI3K/AKT Signaling in the Pathogenesis of Influenza	0.854	0.0779	0	NFKBIA,FLT3,GNAI1,IRS2,PIK3R4,PLAC8
p53 Signaling	0.836	0.0708	0.378	TP53,BBC3,THBS1,FLT3,TNFRSF10B,MDM2,IRS2,PIK3R4
Iron homeostasis signaling pathway	0.836	0.0687	NaN	HMOX1,HP,FTL,BMPR1A,SLC25A37,JAK3,CD163,SLC11A1,FTH1
Endocannabinoid Developing Neuron Pathway	0.836	0.0687	2.121	FLT3,GNAO1,GNG2,GNAI1,ADCY6,IRS2,MAPK13,CREB5,PIK3R4
Vitamin-C Transport	0.83	0.133	NaN	SELENOT,SLC2A3
Gustation Pathway	0.827	0.0667	NaN	SMPDL3A,P2RY13,LPAR6,CACNA1E,ITPR2,GNG2,PDE4A,ADCY6,ITPR1,CACNA2D3
IL-4 Signaling	0.824	0.0729	NaN	IL4R,IL13RA1,FLT3,IRS2,NR3C2,JAK3,PIK3R4
GP6 Signaling Pathway	0.821	0.0682	-0.378	COL5A1,LAMB2,CAMK4,GRAP2,FLT3,FCER1G,IRS2,ITPR1,PIK3R4
Apelin Cardiomyocyte Signaling Pathway	0.821	0.0702	0	FLT3,GNAI1,IRS2,MYLK,MAPK13,ITPR1,SLC8A1,PIK3R4
Role of BRCA1 in DNA Damage Response	0.799	0.075	-1.342	TP53,BRCA2,BRIP1,FANCA,E2F8,SMARCD3
Xenobiotic Metabolism Signaling	0.796	0.0596	NaN	SRA1,CAMK1,CAMK4,GSTM3,FLT3,MAF,MAPK13,PIK3R4,CHST15,CYP1B1,HMOX1,FTL,KEAP1,IRS2,MAP3K8,SULT1B1,AHR
LPS-stimulated MAPK Signaling	0.793	0.0714	1.633	TLR4,NFKBIA,FLT3,CD14,IRS2,MAPK13,PIK3R4
NF-ÎºB Activation by Viruses	0.793	0.0714	0.816	LCK,NFKBIA,FLT3,ITGA5,ITGA1,IRS2,PIK3R4
Extrinsic Prothrombin Activation Pathway	0.785	0.125	NaN	F5,THBD
Superpathway of Geranylgeranyldiphosphate Biosynthesis I (via Mevalonate)	0.785	0.125	NaN	ACAT2,HMGCS1
LPS/IL-1 Mediated Inhibition of RXR Function	0.78	0.0619	1.89	GSTM3,CHST15,ABCA1,IL18RAP,IL1R2,TLR4,LY96,IL1RN,CD14,TNFRSF1B,HMGCS1,ACSL1,SULT1B1
Pyridoxal 5'-phosphate Salvage Pathway	0.775	0.0781	2.236	PIM1,LIMK2,MAP3K8,MAK,ACVR2A
Huntington's Disease Signaling	0.772	0.0602	0	TP53,PACSIN1,GNG2,HSPA1A/HSPA1B,FLT3,HSPA6,ITPR1,STX1A,PIK3R4,CREB5,TGM2,HSPA8,NCOR1,IRS2,CASP5
Retinoate Biosynthesis II	0.767	0.25	NaN	RBP7
Heme Degradation	0.767	0.25	NaN	HMOX1
Spermine and Spermidine Degradation I	0.767	0.25	NaN	SAT1
NAD Biosynthesis III	0.767	0.25	NaN	NAMPT
Acetate Conversion to Acetyl-CoA	0.767	0.25	NaN	ACSL1
PPAR Signaling	0.747	0.0693	-1.134	IL1R2,SRA1,NFKBIA,IL1RN,NCOR1,TNFRSF1B,IL18RAP
Granzyme A Signaling	0.742	0.118	NaN	GZMA,HIST1H1C
Melanoma Signaling	0.738	0.0758	1	TP53,FLT3,MDM2,IRS2,PIK3R4
Heparan Sulfate Biosynthesis	0.738	0.0758	1.342	B3GAT1,EXT1,AARS,SULT1B1,CHST15
GM-CSF Signaling	0.73	0.0714	1.342	CSF2RB,PIM1,FLT3,IRS2,BCL2A1,PIK3R4
Glioblastoma Multiforme Signaling	0.728	0.0621	0.333	TP53,WNT10B,RHOB,ITPR2,FLT3,IRS2,MDM2,ITPR1,PIK3R4,FZD2,E2F8
Prostate Cancer Signaling	0.703	0.0673	NaN	TP53,NFKBIA,FLT3,IRS2,MDM2,CREB5,PIK3R4
Differential Regulation of Cytokine Production in Macrophages and T Helper Cells by IL-17A and IL-17F	0.703	0.111	NaN	IL10,CXCL1
UVB-Induced MAPK Signaling	0.701	0.0735	0	TP53,FLT3,IRS2,MAPK13,PIK3R4
Growth Hormone Signaling	0.699	0.0698	-1.342	SOCS3,FLT3,IRS2,RPS6KA2,GH1,PIK3R4
Sertoli Cell-Sertoli Cell Junction Signaling	0.684	0.0608	NaN	SPTBN1,TGFBR3,MYO7A,KEAP1,TGFB3,TUBA4A,ITGA5,MAP3K8,SPTA1,MAPK13,SPTAN1
Trehalose Degradation II (Trehalase)	0.68	0.2	NaN	HK3
Protein Citrullination	0.68	0.2	NaN	PADI2
Glycerol Degradation I	0.68	0.2	NaN	GK
Germ Cell-Sertoli Cell Junction Signaling	0.674	0.0604	NaN	RHOB,CFL2,MYO7A,KEAP1,FLT3,TGFB3,TUBA4A,IRS2,LIMK2,MAP3K8,PIK3R4
Cellular Effects of Sildenafil (Viagra)	0.66	0.0635	NaN	KCNN4,CAMK4,CACNA1E,ITPR2,ADCY6,PDE4A,MYLK,ITPR1
Rac Signaling	0.66	0.0635	1.134	CFL2,FLT3,NCF2,CYBB,ITGA5,LIMK2,IRS2,PIK3R4
Melanocyte Development and Pigmentation Signaling	0.65	0.0648	-0.816	FLT3,ADCY6,KIT,IRS2,RPS6KA2,CREB5,PIK3R4
ErbB Signaling	0.65	0.0648	1.633	NRG1,FLT3,TGFA,HBEGF,IRS2,MAPK13,PIK3R4
NGF Signaling	0.648	0.063	-0.378	TP53,FLT3,TRIO,IRS2,MAP3K8,RPS6KA2,CREB5,PIK3R4
Endocannabinoid Neuronal Synapse Pathway	0.648	0.063	1.414	CACNA1E,GNAO1,GNG2,ADCY6,GNAI1,MAPK13,ITPR1,CACNA2D3
FcÎ³RIIB Signaling in B Lymphocytes	0.64	0.0667	NaN	CACNA1E,FLT3,IRS2,FCGR2B,PIK3R4,CACNA2D3
Factors Promoting Cardiogenesis in Vertebrates	0.64	0.0667	NaN	BMPR1A,TGFBR3,TGFB3,TCF7,FZD2,ACVR2A
Docosahexaenoic Acid (DHA) Signaling	0.633	0.0741	NaN	FLT3,IRS2,BCL2A1,PIK3R4
Transcriptional Regulatory Network in Embryonic Stem Cells	0.633	0.0741	NaN	EOMES,SKIL,HIST1H4H,FOXC1
IL-1 Signaling	0.627	0.0659	NaN	NFKBIA,GNG2,GNAO1,GNAI1,ADCY6,MAPK13
Nitric Oxide Signaling in the Cardiovascular System	0.623	0.0636	0	CAMK4,CACNA1E,ITPR2,FLT3,IRS2,ITPR1,PIK3R4
Apelin Endothelial Signaling Pathway	0.623	0.062	1.89	CAMK4,ICAM1,GNAO1,FLT3,ADCY6,GNAI1,IRS2,PIK3R4
FGF Signaling	0.613	0.0652	0.447	FLT3,IRS2,ITPR1,MAPK13,CREB5,PIK3R4
PAK Signaling	0.611	0.0631	0.447	CFL2,FLT3,ITGA5,MYLK,LIMK2,IRS2,PIK3R4
Ceramide Degradation	0.611	0.167	NaN	ASAH1
Role of NANOG in Mammalian Embryonic Stem Cell Pluripotency	0.602	0.0611	1	TP53,WNT10B,BMPR1A,FLT3,IRS2,PIK3R4,JAK3,FZD2
Wnt/Î²-catenin Signaling	0.6	0.0588	-1.134	TP53,WNT10B,TGFBR3,GNAO1,TGFB3,MDM2,KREMEN1,TCF7,FZD2,ACVR2A
Amyotrophic Lateral Sclerosis Signaling	0.599	0.0625	-1.342	TP53,NAIP,CACNA1E,FLT3,IRS2,PIK3R4,BIRC3
Glutamate Receptor Signaling	0.597	0.0714	NaN	GRM2,SLC1A4,CAMK4,GNG2
Prolactin Signaling	0.587	0.0638	0	SOCS3,FLT3,IRS2,CEBPB,TCF7,PIK3R4
UVA-Induced MAPK Signaling	0.587	0.0619	NaN	TP53,PARP4,FLT3,IRS2,RPS6KA2,MAPK13,PIK3R4
Semaphorin Signaling in Neurons	0.58	0.0702	NaN	RHOB,CFL2,DPYSL3,LIMK2
Polyamine Regulation in Colon Cancer	0.575	0.0909	NaN	MXD1,SAT1
SAPK/JNK Signaling	0.575	0.0614	1.633	TP53,LCK,GNG2,FLT3,FCER1G,IRS2,PIK3R4
Apelin Cardiac Fibroblast Signaling Pathway	0.575	0.0909	NaN	TGFB3,SERPINE1
Ovarian Cancer Signaling	0.565	0.0584	NaN	TP53,WNT10B,FLT3,BRCA2,IRS2,TCF7,PIK3R4,FZD2,MMP9
Chronic Myeloid Leukemia Signaling	0.564	0.0609	NaN	TP53,FLT3,TGFB3,MDM2,IRS2,PIK3R4,E2F8
IL-17 Signaling	0.561	0.0625	NaN	FLT3,IRS2,CXCL1,CEBPB,MAPK13,PIK3R4
VDR/RXR Activation	0.559	0.0649	1	MXD1,CD14,NCOR1,CEBPB,THBD
nNOS Signaling in Skeletal Muscle Cells	0.559	0.075	NaN	CAMK4,CACNA1E,CACNA2D3
Chemokine Signaling	0.559	0.0649	2.236	CAMK4,CAMK1,GNAI1,LIMK2,MAPK13
Apelin Adipocyte Signaling Pathway	0.559	0.0649	0.447	NCF2,GNAI1,CYBB,ADCY6,MAPK13
Thioredoxin Pathway	0.554	0.143	NaN	SELENOT
Glycoaminoglycan-protein Linkage Region Biosynthesis	0.554	0.143	NaN	B3GAT1
Heparan Sulfate Biosynthesis (Late Stages)	0.548	0.0678	1	EXT1,AARS,SULT1B1,CHST15
Role of PKR in Interferon Induction and Antiviral Response	0.541	0.0732	NaN	TP53,NFKBIA,FCGR1A
Role of IL-17F in Allergic Inflammatory Airway Diseases	0.541	0.0732	NaN	CXCL1,RPS6KA2,CREB5
ErbB2-ErbB3 Signaling	0.533	0.0633	1	NRG1,FLT3,IRS2,PIK3R4,JAK3
Calcium Signaling	0.529	0.0556	1	TNNT1,CACNA1E,CAMK1,CAMK4,ITPR2,TNNT3,CAMKK1,ITPR1,CREB5,SLC8A1,CACNA2D3
Endocannabinoid Cancer Inhibition Pathway	0.527	0.057	1.134	FLT3,GNAO1,GNAI1,ADCY6,IRS2,CREB5,TCF7,PIK3R4,CASP5
HER-2 Signaling in Breast Cancer	0.524	0.0606	NaN	NRG1,TP53,FLT3,MDM2,IRS2,PIK3R4
Lipid Antigen Presentation by CD1	0.521	0.0833	NaN	CD3E,FCER1G
Autoimmune Thyroid Disease Signaling	0.521	0.0714	NaN	CD40LG,IL10,FCER1G
Role of JAK1, JAK2 and TYK2 in Interferon Signaling	0.521	0.0833	NaN	IFNGR2,IFNGR1
Phospholipases	0.517	0.0656	1	PLD4,PLBD1,HMOX1,PLB1
Integrin Signaling	0.514	0.0545	0.632	ITGAM,ARHGAP26,RHOB,FLT3,ITGA5,ITGA1,IRS2,MYLK,PIK3R4,NEDD9,ITGA7,ITGAX
CXCR4 Signaling	0.51	0.0556	0.707	RHOB,ITPR2,FLT3,GNAO1,GNG2,GNAI1,ADCY6,IRS2,ITPR1,PIK3R4
Airway Pathology in Chronic Obstructive Pulmonary Disease	0.506	0.125	NaN	MMP9
Sphingosine and Sphingosine-1-phosphate Metabolism	0.506	0.125	NaN	ASAH1
Histidine Degradation III	0.506	0.125	NaN	HAL
Superoxide Radicals Degradation	0.506	0.125	NaN	SOD2
Ketolysis	0.506	0.125	NaN	ACAT2
Oncostatin M Signaling	0.503	0.0698	NaN	MT2A,PLAU,JAK3
Ephrin A Signaling	0.503	0.0645	NaN	CFL2,FLT3,IRS2,PIK3R4
Sirtuin Signaling Pathway	0.503	0.053	1.069	TP53,PFKFB3,HIST1H1C,MT-ND6,ARNTL,DUSP6,TUBA4A,AGTRAP,ABCA1,SOD2,GABARAPL1,NAMPT,MAP1LC3B,TP53BP1,BCL2L11
IL-17A Signaling in Gastric Cells	0.498	0.08	NaN	CXCL1,MAPK13
Role of JAK family kinases in IL-6-type Cytokine Signaling	0.498	0.08	NaN	SOCS3,MAPK13
Protein Ubiquitination Pathway	0.479	0.0526	NaN	USP43,HSPH1,USP11,HSPA1A/HSPA1B,HSPA6,USP54,DNAJC13,MDM2,DNAJC25,ANAPC1,UBE2T,HSPA8,UBE2J1,BIRC3
Ceramide Signaling	0.47	0.0577	1.342	S1PR5,FLT3,S1PR1,IRS2,TNFRSF1B,PIK3R4
Prostanoid Biosynthesis	0.463	0.111	NaN	PTGDS
GDP-glucose Biosynthesis	0.463	0.111	NaN	HK3
Cardiac Hypertrophy Signaling	0.455	0.0522	1.508	CAMK4,GNG2,FLT3,GNAI1,ADCY6,MAPK13,PIK3R4,CACNA1E,RHOB,GNAO1,TGFB3,MAP3K8,IRS2
Small Cell Lung Cancer Signaling	0.437	0.0575	NaN	TP53,NFKBIA,FLT3,IRS2,PIK3R4
Leptin Signaling in Obesity	0.437	0.0575	NaN	SOCS3,FLT3,ADCY6,IRS2,PIK3R4
GDNF Family Ligand-Receptor Interactions	0.437	0.0575	NaN	ITPR2,FLT3,IRS2,ITPR1,PIK3R4
Glucose and Glucose-1-phosphate Degradation	0.427	0.1	NaN	HK3
Oleate Biosynthesis II (Animals)	0.427	0.1	NaN	SCD
NAD Phosphorylation and Dephosphorylation	0.427	0.1	NaN	ACPP
Allograft Rejection Signaling	0.424	0.0625	NaN	CD40LG,IL10,FCER1G
B Cell Development	0.415	0.069	NaN	IL7R,SPN
Melatonin Signaling	0.4	0.0571	2	CAMK4,RORA,GNAO1,GNAI1
CNTF Signaling	0.4	0.0571	NaN	FLT3,IRS2,RPS6KA2,PIK3R4
Basal Cell Carcinoma Signaling	0.4	0.0571	NaN	TP53,WNT10B,TCF7,FZD2
Renin-Angiotensin Signaling	0.399	0.053	-0.447	ITPR2,FLT3,ADCY6,IRS2,MAPK13,ITPR1,PIK3R4
G Protein Signaling Mediated by Tubby	0.397	0.0667	NaN	LCK,GNG2
UDP-N-acetyl-D-galactosamine Biosynthesis II	0.396	0.0909	NaN	HK3
Erythropoietin Signaling	0.395	0.0549	NaN	SOCS3,NFKBIA,FLT3,IRS2,PIK3R4
Macropinocytosis Signaling	0.385	0.0543	NaN	FLT3,CD14,ITGA5,IRS2,PIK3R4
Ephrin B Signaling	0.378	0.0556	NaN	CFL2,GNAO1,GNG2,GNAI1
GPCR-Mediated Integration of Enteroendocrine Signaling Exemplified by an L Cell	0.378	0.0556	-2	ITPR2,GNAI1,ADCY6,ITPR1
Regulation of the Epithelial-Mesenchymal Transition Pathway	0.372	0.0503	NaN	ID2,WNT10B,FLT3,TGFB3,IRS2,TCF7,PIK3R4,JAK3,FZD2,MMP9
CD27 Signaling in Lymphocytes	0.371	0.0577	NaN	NFKBIA,CD70,MAP3K8
Role of Cytokines in Mediating Communication between Immune Cells	0.371	0.0577	NaN	IL10,IL1RN,IL32
Ephrin Receptor Signaling	0.37	0.0506	2.333	SDCBP,CFL2,SDC2,GNAO1,GNG2,GNAI1,ITGA5,LIMK2,CREB5
Cleavage and Polyadenylation of Pre-mRNA	0.367	0.0833	NaN	CSTF2
Glycogen Degradation II	0.367	0.0833	NaN	PYGL
Guanosine Nucleotides Degradation III	0.367	0.0833	NaN	ACPP
BER pathway	0.367	0.0833	NaN	POLE
4-1BB Signaling in T Lymphocytes	0.364	0.0625	NaN	NFKBIA,MAPK13
Aryl Hydrocarbon Receptor Signaling	0.361	0.0511	0.447	TP53,TGM2,GSTM3,TGFB3,MDM2,CYP1B1,AHR
Chondroitin Sulfate Biosynthesis	0.358	0.0566	NaN	B3GAT1,SULT1B1,CHST15
Bladder Cancer Signaling	0.349	0.0521	NaN	TP53,THBS1,MDM2,MMP25,MMP9
TGF-Î² Signaling	0.349	0.0521	1.342	BMPR1A,TGFB3,MAPK13,SERPINE1,ACVR2A
Circadian Rhythm Signaling	0.348	0.0606	NaN	ARNTL,CREB5
Endometrial Cancer Signaling	0.347	0.0533	NaN	TP53,FLT3,IRS2,PIK3R4
Cardiac Î²-adrenergic Signaling	0.346	0.0504	1.342	SMPDL3A,CACNA1E,PPP1R10,GNG2,ADCY6,PDE4A,SLC8A1
Fatty Acid Activation	0.341	0.0769	NaN	ACSL1
Urate Biosynthesis/Inosine 5'-phosphate Degradation	0.341	0.0769	NaN	ACPP
Synaptic Long Term Depression	0.338	0.0492	1	PLBD1,GRM2,CACNA1E,ITPR2,PLB1,GNAO1,GNAI1,ITPR1,CACNA2D3
Telomerase Signaling	0.335	0.0504	1	TERF2,TP53,FLT3,IRS2,PIK3R4,IL2RB
Dermatan Sulfate Biosynthesis	0.334	0.0545	NaN	B3GAT1,SULT1B1,CHST15
DNA Methylation and Transcriptional Repression Signaling	0.333	0.0588	NaN	HIST1H4H,DNMT1
Actin Cytoskeleton Signaling	0.327	0.0482	-1.134	CFL2,DIAPH3,FLT3,CD14,TRIO,ITGA5,IRS2,LIMK2,MYLK,PIK3R4,ARHGAP24
Clathrin-mediated Endocytosis Signaling	0.324	0.0483	NaN	MYO6,HSPA8,ARRB2,FLT3,ITGA5,S100A8,IRS2,SERPINA1,MDM2,PIK3R4
P2Y Purigenic Receptor Signaling Pathway	0.324	0.0493	0	FLT3,GNG2,ADCY6,GNAI1,IRS2,PIK3R4,CREB5
Cell Cycle Control of Chromosomal Replication	0.323	0.0536	NaN	MCM3,POLE,ORC1
Virus Entry via Endocytic Pathways	0.321	0.0496	NaN	CD55,FLT3,ITGA5,ITGA1,IRS2,PIK3R4
RhoA Signaling	0.321	0.0496	1.633	LPAR6,CFL2,RHPN1,CDC42EP3,LIMK2,MYLK
DNA Double-Strand Break Repair by Homologous Recombination	0.318	0.0714	NaN	BRCA2
Isoleucine Degradation I	0.318	0.0714	NaN	ACAT2
RAR Activation	0.314	0.0481	NaN	CSF2RB,SRA1,RBP7,DUSP1,TGFB3,ADCY6,NCOR1,MAPK13,SMARCD3
Role of CHK Proteins in Cell Cycle Checkpoint Control	0.313	0.0526	NaN	TP53,CLSPN,E2F8
G Beta Gamma Signaling	0.313	0.0492	1.633	CACNA1E,GNG2,GNAO1,GNAI1,HBEGF,CACNA2D3
Retinoic acid Mediated Apoptosis Signaling	0.313	0.0526	NaN	PARP4,TNFRSF10B,TNFRSF10C
Apelin Pancreas Signaling Pathway	0.303	0.0517	NaN	FLT3,IRS2,PIK3R4
Myc Mediated Apoptosis Signaling	0.301	0.05	NaN	TP53,FLT3,IRS2,PIK3R4
Cyclins and Cell Cycle Regulation	0.301	0.05	-1	TP53,CDKN2D,TGFB3,E2F8
Telomere Extension by Telomerase	0.298	0.0667	NaN	TERF2
Histidine Degradation VI	0.298	0.0667	NaN	HAL
Synaptogenesis Signaling Pathway	0.295	0.0466	1.291	GRM2,CAMK4,FLT3,ADCY6,ITPR1,STX1A,PIK3R4,CREB5,HSPA8,LCK,THBS1,RASGRP1,IRS2,CNTNAP1,FGR
ErbB4 Signaling	0.292	0.0494	NaN	NRG1,FLT3,IRS2,PIK3R4
Synaptic Long Term Potentiation	0.286	0.0476	0.447	GRM2,CAMK4,PPP1R10,ITPR2,ITPR1,CREB5
PTEN Signaling	0.286	0.0476	-0.816	BMPR1A,TGFBR3,ITGA5,TNFRSF11A,IGF2R,BCL2L11
PCP pathway	0.283	0.05	NaN	WNT10B,JUNB,FZD2
Glutaryl-CoA Degradation	0.278	0.0625	NaN	ACAT2
Adenosine Nucleotides Degradation II	0.278	0.0625	NaN	ACPP
Parkinson's Signaling	0.278	0.0625	NaN	MAPK13
Activation of IRF by Cytosolic Pattern Recognition Receptors	0.274	0.0492	NaN	NFKBIA,IL10,ZBP1
April Mediated Signaling	0.269	0.0513	NaN	NFKBIA,MAPK13
Superpathway of Melatonin Degradation	0.265	0.0484	NaN	MPO,SULT1B1,CYP1B1
Hereditary Breast Cancer Signaling	0.263	0.0461	NaN	TP53,FLT3,BRCA2,IRS2,PIK3R4,SMARCD3,FANCA
Fc Epsilon RI Signaling	0.26	0.0462	1	GRAP2,FLT3,FCER1G,IRS2,MAPK13,PIK3R4
Î³-linolenate Biosynthesis II (Animals)	0.26	0.0588	NaN	ACSL1
Mitochondrial L-carnitine Shuttle Pathway	0.26	0.0588	NaN	ACSL1
Oxidative Ethanol Degradation III	0.26	0.0588	NaN	ACSL1
PI3K/AKT Signaling	0.26	0.0462	0.816	TP53,NFKBIA,ITGA5,MDM2,MAP3K8,JAK3
FAK Signaling	0.251	0.0459	NaN	ARHGAP26,FLT3,ITGA5,IRS2,PIK3R4
B Cell Activating Factor Signaling	0.248	0.0488	NaN	NFKBIA,MAPK13
Intrinsic Prothrombin Activation Pathway	0.248	0.0488	NaN	F5,THBD
Antiproliferative Role of Somatostatin Receptor 2	0.246	0.046	NaN	GNG2,FLT3,IRS2,PIK3R4
FAT10 Signaling Pathway	0.245	0.0556	NaN	MAP1LC3B
tRNA Splicing	0.238	0.0476	NaN	SMPDL3A,PDE4A
Dermatan Sulfate Biosynthesis (Late Stages)	0.238	0.0476	NaN	SULT1B1,CHST15
Cardiomyocyte Differentiation via BMP Receptors	0.23	0.0526	NaN	BMPR1A
GADD45 Signaling	0.23	0.0526	NaN	TP53
The Visual Cycle	0.23	0.0526	NaN	RBP7
Purine Nucleotides Degradation II (Aerobic)	0.23	0.0526	NaN	ACPP
Putrescine Degradation III	0.23	0.0526	NaN	SAT1
DNA damage-induced 14-3-3Ïƒ Signaling	0.23	0.0526	NaN	TP53
Stearate Biosynthesis I (Animals)	0.228	0.0465	NaN	DHCR24,ACSL1
Maturity Onset Diabetes of Young (MODY) Signaling	0.216	0.05	NaN	CACNA1E
NAD Salvage Pathway II	0.203	0.0476	NaN	ACPP
Ethanol Degradation IV	0.203	0.0476	NaN	ACSL1
Neuregulin Signaling	0	0.0426	NaN	NRG1,TGFA,HBEGF,ITGA5
Axonal Guidance Signaling	0	0.0456	NaN	MME,WNT10B,PLXNC1,GNG2,FLT3,TUBA4A,GNAI1,ITGA5,LIMK2,PIK3R4,MMP25,HERC2,SDCBP,CFL2,SDC2,GNAO1,ADAM19,IRS2,SEMA4A,ADAM9,FZD2,MMP9
Mitochondrial Dysfunction	0	0.0182	NaN	MT-ND6,SOD2,LRRK2
FXR/RXR Activation	0	0.024	NaN	CYP27A1,IL1RN,SERPINA1
PXR/RXR Activation	0	0.0159	NaN	SCD
Tight Junction Signaling	0	0.0359	NaN	TGFB3,CSTF2,SAFB,MYLK,SPTAN1,TNFRSF1B
Regulation of Actin-based Motility by Rho	0	0.0341	NaN	RHOB,ITGA5,MYLK
14-3-3-mediated Signaling	0	0.0284	NaN	FLT3,TUBA4A,IRS2,PIK3R4
Role of RIG1-like Receptors in Antiviral Innate Immunity	0	0.0238	NaN	NFKBIA
IL-3 Signaling	0	0.043	NaN	CSF2RB,FLT3,IRS2,PIK3R4
Thrombopoietin Signaling	0	0.04	NaN	FLT3,IRS2,PIK3R4
Angiopoietin Signaling	0	0.0455	NaN	NFKBIA,FLT3,IRS2,PIK3R4
Agrin Interactions at Neuromuscular Junction	0	0.0395	NaN	NRG1,ITGA5,ITGA1
CDK5 Signaling	0	0.0374	-1	FOSB,PPP1R10,ADCY6,MAPK13
Cell Cycle Regulation by BTG Family Proteins	0	0.027	NaN	E2F8
Mitotic Roles of Polo-Like Kinase	0	0.0317	NaN	PLK3,ANAPC1
HGF Signaling	0	0.0407	0	FLT3,ITGA5,IRS2,MAP3K8,PIK3R4
Cholecystokinin/Gastrin-mediated Signaling	0	0.0427	-0.447	RHOB,ITPR2,IL1RN,ITPR1,GH1
Androgen Signaling	0	0.0444	NaN	CAMK4,CACNA1E,GNG2,GNAO1,GNAI1,CACNA2D3
Role of Oct4 in Mammalian Embryonic Stem Cell Pluripotency	0	0.0222	NaN	TP53
Renal Cell Carcinoma Signaling	0	0.044	NaN	FLT3,TGFA,IRS2,PIK3R4
Thyroid Cancer Signaling	0	0.04	NaN	TP53,TCF7
Graft-versus-Host Disease Signaling	0	0.0455	NaN	IL1RN,FCER1G
GÎ±12/13 Signaling	0	0.0342	NaN	LPAR6,NFKBIA,FLT3,IRS2,PIK3R4
p70S6K Signaling	0	0.0352	1	IL4R,FLT3,GNAI1,IRS2,PIK3R4
ERK5 Signaling	0	0.0417	NaN	MAP3K8,RPS6KA2,CREB5
mTOR Signaling	0	0.0374	0	PLD4,HMOX1,RHOB,DDIT4,FLT3,IRS2,RPS6KA2,PIK3R4
ILK Signaling	0	0.0352	1.342	RHOB,CFL2,FLT3,IRS2,PIK3R4,CREB5,MMP9
EIF2 Signaling	0	0.0135	NaN	FLT3,IRS2,PIK3R4
AMPK Signaling	0	0.04	1.633	PFKFB3,PFKFB4,FLT3,PPM1H,IRS2,MAPK13,CREB5,PIK3R4,SMARCD3
Regulation of eIF4 and p70S6K Signaling	0	0.0303	NaN	FLT3,ITGA5,IRS2,MAPK13,PIK3R4
Estrogen-Dependent Breast Cancer Signaling	0	0.0449	NaN	FLT3,IRS2,CREB5,PIK3R4
Role of Wnt/GSK-3Î² Signaling in the Pathogenesis of Influenza	0	0.0405	NaN	WNT10B,TCF7,FZD2
Role of MAPK Signaling in the Pathogenesis of Influenza	0	0.0375	NaN	PLBD1,PLB1,MAPK13
Role of Hypercytokinemia/hyperchemokinemia in the Pathogenesis of Influenza	0	0.0244	NaN	IL1RN
Antiproliferative Role of TOB in T Cell Signaling	0	0.0385	NaN	TGFB3
Tumoricidal Function of Hepatic Natural Killer Cells	0	0.0417	NaN	ICAM1
Assembly of RNA Polymerase II Complex	0	0.02	NaN	TAF13
Actin Nucleation by ARP-WASP Complex	0	0.0286	NaN	RHOB,ITGA5
RhoGDI Signaling	0	0.0452	0.447	RHOB,CFL2,GNG2,GNAO1,GNAI1,ITGA5,ARHGEF17,LIMK2
Gap Junction Signaling	0	0.0386	NaN	ITPR2,FLT3,ADCY6,GNAI1,TUBA4A,IRS2,ITPR1,PIK3R4
nNOS Signaling in Neurons	0	0.0217	NaN	CAMK4
VEGF Family Ligand-Receptor Interactions	0	0.0303	NaN	FLT3,IRS2,PIK3R4
Estrogen-mediated S-phase Entry	0	0.0385	NaN	E2F8
Netrin Signaling	0	0.0308	NaN	CACNA1E,CACNA2D3
Bupropion Degradation	0	0.0417	NaN	CYP1B1
Retinoate Biosynthesis I	0	0.0323	NaN	RBP7
Thyroid Hormone Metabolism II (via Conjugation and/or Degradation)	0	0.0278	NaN	SULT1B1
Nicotine Degradation III	0	0.0208	NaN	CYP1B1
Dopamine Degradation	0	0.0333	NaN	SULT1B1
Pyrimidine Ribonucleotides De Novo Biosynthesis	0	0.0227	NaN	ENTPD1
Melatonin Degradation I	0	0.0351	NaN	SULT1B1,CYP1B1
Triacylglycerol Degradation	0	0.0244	NaN	AARS
D-myo-inositol (1,4,5)-Trisphosphate Biosynthesis	0	0.037	NaN	PLD4
Estrogen Biosynthesis	0	0.0256	NaN	CYP1B1
Glutathione-mediated Detoxification	0	0.04	NaN	GSTM3
tRNA Charging	0	0.0263	NaN	AARS
Nicotine Degradation II	0	0.0185	NaN	CYP1B1
Serotonin Degradation	0	0.0161	NaN	SULT1B1
Retinol Biosynthesis	0	0.0263	NaN	RBP7
Tryptophan Degradation III (Eukaryotic)	0	0.0417	NaN	ACAT2
Triacylglycerol Biosynthesis	0	0.0222	NaN	DGAT2
Pyrimidine Ribonucleotides Interconversion	0	0.0238	NaN	ENTPD1
Chondroitin Sulfate Biosynthesis (Late Stages)	0	0.0444	NaN	SULT1B1,CHST15
Acetone Degradation I (to Methylglyoxal)	0	0.0345	NaN	CYP1B1
Ethanol Degradation II	0	0.0345	NaN	ACSL1
Fatty Acid Î²-oxidation I	0	0.0333	NaN	ACSL1
Epithelial Adherens Junction Signaling	0	0.04	NaN	KEAP1,TGFBR3,MYO7A,TUBA4A,TCF7,ACVR2A
Regulation of Cellular Mechanics by Calpain Protease	0	0.0156	NaN	ITGA5
Remodeling of Epithelial Adherens Junctions	0	0.0152	NaN	TUBA4A
UVC-Induced MAPK Signaling	0	0.0385	NaN	TP53,MAPK13
HIPPO signaling	0	0.0119	NaN	PPP1R10
Wnt/Ca+ pathway	0	0.0328	NaN	CREB5,FZD2
Estrogen Receptor Signaling	0	0.0438	NaN	SRA1,TRRAP,NCOR1,TAF13,MED12,MED14
ERK/MAPK Signaling	0	0.0435	-0.707	PPP1R10,DUSP1,DUSP6,FLT3,ITGA5,IRS2,CREB5,PIK3R4,DUSP2
Amyloid Processing	0	0.02	NaN	MAPK13
Cell Cycle: G2/M DNA Damage Checkpoint Regulation	0	0.0408	NaN	TP53,MDM2
GABA Receptor Signaling	0	0.0426	NaN	KCNN4,CACNA1E,ADCY6,CACNA2D3
Serotonin Receptor Signaling	0	0.0238	NaN	ADCY6
Insulin Receptor Signaling	0	0.0342	-1	SOCS3,PPP1R10,FLT3,IRS2,PIK3R4
Phototransduction Pathway	0	0.0196	NaN	GNGT2
Neurotrophin/TRK Signaling	0	0.0455	NaN	FLT3,IRS2,CREB5,PIK3R4
Sonic Hedgehog Signaling	0	0.0345	NaN	ARRB2
IGF-1 Signaling	0	0.0345	NaN	SOCS3,FLT3,IRS2,PIK3R4
Dopamine Receptor Signaling	0	0.0263	NaN	PPP1R10,ADCY6
VEGF Signaling	0	0.027	NaN	FLT3,IRS2,PIK3R4
PDGF Signaling	0	0.0396	NaN	FLT3,IRS2,PIK3R4,JAK3
BMP signaling pathway	0	0.0361	NaN	CAMK4,BMPR1A,MAPK13
Cancer Drug Resistance By Drug Efflux	0	0.0345	NaN	TP53,MDM2
Sumoylation Pathway	0	0.0396	NaN	TP53,NFKBIA,RHOB,MDM2
SPINK1 Pancreatic Cancer Pathway	0	0.0364	NaN	ELANE,CTSB
NER Pathway	0	0.0294	NaN	COPS2,POLE,HIST1H4H

## Sheet: 38 vs base nCR
Ingenuity Canonical Pathways	-log(p-value)	Ratio	z-score	Molecules
Cell Cycle: G2/M DNA Damage Checkpoint Regulation	7.45	0.347	2	TP53,YWHAG,CUL1,CCNB2,PLK1,MDM2,AURKA,CDK1,CCNB1,SKP2,TOP2B,GADD45A,CDKN1A,TOP2A,PKMYT1,BORA,BRCA1
Mitotic Roles of Polo-Like Kinase	6.39	0.286	-1.732	KIF23,SMC3,ESPL1,PLK3,PRC1,PPP2R5B,CDC7,CCNB2,PLK1,CDC23,ANAPC1,CDK1,SMC1A,CCNB1,PLK4,PLK2,PKMYT1,KIF11
ATM Signaling	5.84	0.229	-1.414	TP53,SMC3,GADD45B,PPP2R5B,CCNB2,MDM2,MAPK13,CREB5,CBX5,MAPK11,CDK1,SMC1A,CCNB1,RAD51,SMC2,FANCD2,GADD45A,H2AFX,CDKN1A,TP53BP1,BRCA1,BLM
STAT3 Pathway	5.76	0.2	3.357	IL6ST,RAP2B,SOCS3,TGFBR3,IL21R,CXCR1,MAPK13,IL17RA,MAPK11,IL18R1,IL7R,IL1R2,MAP3K10,PIM1,CXCR2,IL4R,IL5RA,IL12RB2,TNFRSF11A,IGF2R,IL18RAP,CSF2RB,MAP3K12,CDKN1A,IL10RB,TGFA,BMP6
IL-10 Signaling	5.75	0.261	NaN	CCR1,FCGR2C,SOCS3,IL4R,IL10,FCGR2A,MAPK13,NFKB2,NFKB1,MAPK11,IL18RAP,IL1R2,HMOX1,IL1RN,IL10RB,CD14,MAP4K4,TNF
LXR/RXR Activation	5.13	0.198	-2.183	SCD,C3,CD36,NR1H3,NFKB2,NFKB1,ABCA1,IL18RAP,IL1R2,TLR4,FDFT1,LY96,IL1RN,FASN,MYLIP,CD14,S100A8,SERPINA1,NCOR1,TNFRSF1B,HMGCR,TNF,MMP9,CYP51A1
TREM1 Signaling	5.01	0.243	3.153	TREM1,ICAM1,NLRP6,IL10,TYROBP,TLR8,NFKB2,NFKB1,TLR2,TLR4,MPO,TLR5,NLRP12,TLR1,CASP1,TNF,CASP5
Role of BRCA1 in DNA Damage Response	4.77	0.225	-1.604	TP53,FANCM,PBRM1,PLK1,RFC1,SMARCD3,FANCL,RAD51,GADD45A,FANCD2,CDKN1A,BRCA2,BRCA1,BRIP1,BLM,HLTF,E2F8,FANCA
Phagosome Formation	4.64	0.186	NaN	FCAR,FCGR2C,C5AR1,FCGR2A,TLR8,PIK3R5,PIK3R4,FCGR1A,RHOBTB1,TLR2,TLR4,CR1,CLEC7A,ITGAM,TLR5,RHOB,TLR1,FCER1G,RHOBTB2,PLCL1,C3AR1,FCGR1B,FCGR3A/FCGR3B,MARCO
p53 Signaling	4.62	0.195	1.5	TP53,WT1,TP53INP1,GADD45B,TNFRSF10B,RRM2B,TIGAR,PIK3R5,APAF1,MDM2,BAX,PIK3R4,BIRC5,FAS,TP53I3,BBC3,GADD45A,THBS1,CDKN1A,BRCA1,PIDD1,DRAM1
Toll-like Receptor Signaling	4.59	0.227	2.53	TLR8,TNFAIP3,MAPK13,NFKB2,NFKB1,MAPK11,TLR2,TLR4,LY96,TLR5,IL1RN,TLR1,CD14,UBC,MAP4K4,TNF,TRAF1
GADD45 Signaling	4.5	0.421	NaN	TP53,GADD45B,GADD45A,CCND3,CDKN1A,BRCA1,CDK1,CCNB1
Inflammasome pathway	4.31	0.4	2.121	NAIP,TLR4,AIM2,CTSB,CASP1,NFKB2,NFKB1,CASP5
T Helper Cell Differentiation	3.9	0.217	NaN	IL6ST,IL4R,IL10,IL21R,IFNGR2,IFNGR1,IL12RB2,BCL6,IL18R1,STAT4,ICOS,IL10RB,FCER1G,TNFRSF1B,TNF
Hereditary Breast Cancer Signaling	3.89	0.164	NaN	TP53,PBRM1,RAP2B,FANCM,GADD45B,PIK3R5,RFC1,DDB2,PIK3R4,SMARCD3,FANCL,CDK1,CCNB1,RAD51,FANCD2,GADD45A,H2AFX,CDKN1A,XPC,BRCA2,UBC,BLM,BRCA1,HLTF,FANCA
Th1 and Th2 Activation Pathway	3.77	0.154	NaN	CD247,SOCS3,TNFRSF4,ICAM1,CD3E,CHD4,KLRD1,TGFBR3,MAF,PIK3R5,NFKB1,CD8A,PIK3R4,IL18R1,CD274,CCR1,IL4R,IL10,IFNGR2,IL12RB2,IFNGR1,CD3D,STAT4,CD3G,ICOS,IL10RB,S1PR1,JAK3
Hematopoiesis from Pluripotent Stem Cells	3.76	0.262	NaN	KITLG,CD247,CD3G,LIF,CD3E,IL10,FCER1G,IGHM,CD8A,CD8B,CD3D
Complement System	3.69	0.278	0.707	CD55,CR1,ITGAM,C3,C5AR1,C1QC,C1QA,C1QB,CFH,C3AR1
Dendritic Cell Maturation	3.6	0.151	3.657	FCGR2C,ICAM1,IL32,PIK3R5,MAPK13,PIK3R4,NFKB1,MAPK11,FCGR1A,LTBR,PLCL1,CD1C,TNFRSF1B,FCGR3A/FCGR3B,FCGR1B,IL10,TYROBP,FCGR2A,NFKB2,CREB5,TLR2,STAT4,TLR4,IL1RN,HLA-C,FCER1G,TNF,CCR7
Role of Pattern Recognition Receptors in Recognition of Bacteria and Viruses	3.58	0.157	2.5	LIF,C5AR1,C3,IL10,TLR8,PIK3R5,TNFSF10,C1QC,C1QA,NFKB2,C1QB,NFKB1,PIK3R4,TLR2,TLR4,CLEC7A,TLR5,CD70,TNFSF8,TLR1,TNFSF9,CASP1,C3AR1,TNF,TNFSF14
Primary Immunodeficiency Signaling	3.56	0.25	NaN	IL7R,LCK,CD3E,ICOS,IGLL1/IGLL5,ZAP70,RAG1,IGHM,CD8A,JAK3,CD3D
Inhibition of Angiogenesis by TSP1	3.42	0.281	0.816	HSPG2,TP53,SDC2,THBS1,CD36,MAPK13,MAPK11,MMP9,GUCY1B1
Superpathway of Cholesterol Biosynthesis	3.26	0.296	-2.828	SQLE,FDFT1,DHCR7,ACAT2,DHCR24,HMGCR,HMGCS1,CYP51A1
Th1 Pathway	3.17	0.159	2.183	CD247,SOCS3,ICAM1,CD3E,IL10,KLRD1,PIK3R5,IFNGR2,IFNGR1,IL12RB2,NFKB1,CD8A,PIK3R4,CD3D,IL18R1,STAT4,CD3G,ICOS,IL10RB,CD274,JAK3
TNFR2 Signaling	3.04	0.276	0	NAIP,TNFAIP3,NFKB2,TNFRSF1B,NFKB1,TNF,BIRC3,TRAF1
iNOS Signaling	2.94	0.227	2.53	TLR4,LY96,IFNGR2,CD14,IFNGR1,NFKB2,MAPK13,NFKB1,JAK3,MAPK11
iCOS-iCOSL Signaling in T Helper Cells	2.9	0.158	1.265	CD247,CD3E,ITPR2,PIK3R5,ITPR1,NFKB2,PIK3R4,NFKB1,CD3D,CD3G,LCK,GRAP2,PPP3R1,ICOS,ITPR3,ZAP70,FCER1G,PLEKHA1,ITK
Induction of Apoptosis by HIV1	2.89	0.2	0.577	TP53,NAIP,BBC3,APAF1,NFKB2,BAX,NFKB1,TNFRSF1B,TNF,BIRC3,FAS,TRAF1
NF-ÎºB Signaling	2.87	0.139	3.922	RAP2B,TGFBR3,PIK3R5,TLR8,TNFAIP3,NFKB1,PIK3R4,IL1R2,LCK,TLR1,LTBR,TNFRSF1B,NFKB2,TNFRSF11A,IGF2R,TLR2,TLR4,TLR5,IL1RN,ZAP70,PELI1,TGFA,FCER1G,MAP3K8,TNF,MAP4K4
Cytotoxic T Lymphocyte-mediated Apoptosis of Target Cells	2.83	0.258	1.89	CD247,CD3G,CD3E,HLA-C,FCER1G,APAF1,CD3D,FAS
Pancreatic Adenocarcinoma Signaling	2.77	0.154	0.258	TP53,PIK3R5,HBEGF,MDM2,NFKB2,PIK3R4,NFKB1,BIRC5,SIN3A,PLD1,RAD51,PLD4,HMOX1,CDKN1A,TGFA,BRCA2,JAK3,MMP9,E2F8
Cholesterol Biosynthesis I	2.77	0.385	-2.236	FDFT1,SQLE,DHCR7,DHCR24,CYP51A1
Cholesterol Biosynthesis II (via 24,25-dihydrolanosterol)	2.77	0.385	-2.236	FDFT1,SQLE,DHCR7,DHCR24,CYP51A1
Cholesterol Biosynthesis III (via Desmosterol)	2.77	0.385	-2.236	FDFT1,SQLE,DHCR7,DHCR24,CYP51A1
Production of Nitric Oxide and Reactive Oxygen Species in Macrophages	2.73	0.134	3.674	PPP2R5B,PIK3R5,MAPK13,PIK3R4,NFKB1,MAPK11,MAP3K10,RHOB,RHOBTB2,S100A8,SERPINA1,TNFRSF1B,MAP3K6,IFNGR2,IFNGR1,NFKB2,RHOBTB1,TLR2,TLR4,MAP3K12,NCF1,MPO,NCF2,MAP3K8,JAK3,TNF,SIRPA
Hepatic Fibrosis / Hepatic Stellate Cell Activation	2.71	0.137	NaN	ICAM1,NFKB1,FAS,COL5A1,IL1R2,TIMP1,ECE1,SERPINE1,TNFRSF1B,IL4R,IL10,IFNGR2,SMAD7,IFNGR1,NFKB2,BAX,IL18RAP,TLR4,LY96,ACTA2,TGFA,CD14,TNF,CCR7,MMP9
Crosstalk between Dendritic Cells and Natural Killer Cells	2.67	0.169	NaN	KLRD1,TYROBP,CD69,TNFSF10,NFKB2,NFKB1,FAS,CSF2RB,TLR4,ACTA2,HLA-C,LTBR,TNFRSF1B,TNF,CCR7
Type I Diabetes Mellitus Signaling	2.67	0.159	2.5	CD247,SOCS3,CD3E,IFNGR2,APAF1,IFNGR1,MAPK13,NFKB2,NFKB1,MAPK11,CD3D,FAS,CD3G,HLA-C,FCER1G,TNFRSF1B,TNF
Death Receptor Signaling	2.63	0.167	0.775	NAIP,PARP10,PARP4,TNFRSF10B,APAF1,TNFSF10,NFKB2,NFKB1,FAS,ACTA2,CFLAR,TNFRSF1B,BIRC3,MAP4K4,TNF
Altered T Cell and B Cell Signaling in Rheumatoid Arthritis	2.54	0.169	NaN	TLR2,TLR4,SLAMF1,TLR5,IL1RN,PRTN3,IL10,TLR1,FCER1G,TLR8,NFKB2,NFKB1,TNF,FAS
Th2 Pathway	2.53	0.142	1.606	CD247,CCR1,SOCS3,IL4R,ICAM1,TNFRSF4,CD3E,IL10,CHD4,TGFBR3,MAF,PIK3R5,IL12RB2,NFKB1,PIK3R4,CD3D,STAT4,CD3G,ICOS,S1PR1,JAK3
BAG2 Signaling Pathway	2.51	0.214	-0.333	HSPA8,TP53,CDKN1A,CTSB,HSPA6,MDM2,NFKB2,NFKB1,UBE2D1
Neuroinflammation Signaling Pathway	2.49	0.119	4.116	ICAM1,TGFBR3,PIK3R5,TLR8,MFGE8,FZD1,MAPK13,NFKB1,PIK3R4,MAPK11,FAS,GRINA,HMOX1,SOD2,PPP3R1,TLR1,CASP1,BIRC3,NAIP,IL10,TYROBP,IFNGR2,IFNGR1,NFKB2,CREB5,BIRC5,TLR2,TLR4,TLR5,HLA-C,NCF2,CFLAR,BACE2,JAK3,TNF,MMP9
Role of Macrophages, Fibroblasts and Endothelial Cells in Rheumatoid Arthritis	2.45	0.117	NaN	RAP2B,IL6ST,SOCS3,ICAM1,WNT10B,IL32,PIK3R5,TLR8,FZD1,NFKB1,PIK3R4,IL17RA,FCGR1A,IL18R1,IL1R2,F2RL1,PPP3R1,TLR1,LTBR,TNFRSF1B,PLCL1,FZD2,FCGR3A/FCGR3B,TRAF1,C5AR1,IL10,DAAM1,CEBPB,CREB5,CEBPE,IL18RAP,TLR2,TLR4,TLR5,IL1RN,GNAO1,TNF
Interferon Signaling	2.39	0.222	2.646	IFITM3,IFNGR2,IFNGR1,IFI6,BAX,IFITM2,IFITM1,MED14
Calcium-induced T Lymphocyte Apoptosis	2.39	0.183	1.265	CD247,CD3G,LCK,CD3E,ITPR2,PPP3R1,ITPR3,ZAP70,FCER1G,ITPR1,CD3D
HMGB1 Signaling	2.36	0.133	2.673	RAP2B,ICAM1,LIF,PIK3R5,IFNGR2,TNFSF10,IFNGR1,MAPK13,NFKB2,PIK3R4,NFKB1,MAPK11,RHOBTB1,TLR4,RHOB,CD70,TNFSF8,TNFSF9,RHOBTB2,TNFRSF1B,SERPINE1,TNF,TNFSF14
Communication between Innate and Adaptive Immune Cells	2.34	0.161	NaN	IL10,TLR8,CD8A,CD8B,TLR2,TLR4,TLR5,IL1RN,HLA-C,TLR1,FCER1G,IGHM,TNF,CCR7
Apoptosis Signaling	2.26	0.153	-0.535	RAP2B,TP53,NAIP,APAF1,NFKB2,BAX,NFKB1,CDK1,FAS,TNFRSF1B,BCL2A1,TNF,BIRC3,MAP4K4,BCL2L11
Epoxysqualene Biosynthesis	2.26	1	NaN	FDFT1,SQLE
Caveolar-mediated Endocytosis Signaling	2.26	0.169	NaN	CD55,ARCN1,ITGAM,FLOT2,ACTA2,HLA-C,FLOT1,ITGA1,COPG2,COPB2,ITGA10,ITGA7
Cyclins and Cell Cycle Regulation	2.25	0.162	-1.897	TP53,PPP2R5B,CUL1,CCNB2,CDK1,SIN3A,SKP2,CCNB1,CCNA2,CDKN2D,CCND3,CDKN1A,E2F8
T Cell Receptor Signaling	2.18	0.143	NaN	CD247,RAP2B,CD3E,PIK3R5,NFKB2,CD8A,PIK3R4,NFKB1,CD3D,CD8B,CD3G,LCK,GRAP2,PAG1,PPP3R1,ZAP70,ITK
Cdc42 Signaling	2.17	0.14	2.324	CD247,FGD3,CD3E,DIAPH3,MYLK,LIMK2,CDC42EP2,MAPK13,MAPK11,CD3D,CD3G,EXOC8,EXOC4,HLA-C,FCER1G,CDC42SE1,IQGAP3,ITK
IL-8 Signaling	2.15	0.123	1.877	RAP2B,ICAM1,PIK3R5,HBEGF,DEFA1 (includes others),LIMK2,BAX,CXCR1,NFKB1,PIK3R4,RHOBTB1,PLD1,AZU1,PLD4,HMOX1,ARRB2,MPO,ITGAM,CCND3,RHOB,CXCR2,NCF2,RHOBTB2,CXCL1,MAP4K4,MMP9
Cell Cycle Control of Chromosomal Replication	2.13	0.179	NaN	MCM3,MCM5,TOP2B,MCM6,POLE,CDC7,TOP2A,PRIM2,CDK1,ORC1
Iron homeostasis signaling pathway	2.11	0.137	NaN	HBQ1,TCIRG1,CUL1,GDF15,SLC25A37,CYBRD1,CD163,ARNT,SKP2,HMOX1,HP,ATP6V1H,FECH,ISCU,JAK3,BMP6,SMAD1,SLC11A1
FcÎ³ Receptor-mediated Phagocytosis in Macrophages and Monocytes	2.09	0.151	2.138	PXN,FCGR2A,FYB1,FCGR1A,PLD1,PLD4,HMOX1,PIP5K1A,NCF1,ACTA2,RPS6KB2,HCK,FGR,FCGR3A/FCGR3B
IL-17A Signaling in Gastric Cells	2.07	0.24	2.236	CXCL1,MAPK13,IL17RA,NFKB1,MAPK11,TNF
Salvage Pathways of Pyrimidine Ribonucleotides	2.01	0.147	2.138	DMPK,MAP3K6,PIM1,APOBEC3H,UPP1,GRK6,LIMK2,MAP3K8,PLK1,TTK,CDA,MAK,CDK1,APOBEC3A
PKCÎ¸ Signaling in T Lymphocytes	1.99	0.127	2.828	CD247,RAP2B,CACNA1I,MAP3K6,CD3E,PIK3R5,NFKB2,PIK3R4,NFKB1,CD3D,CD3G,MAP3K10,MAP3K12,LCK,CACNA1E,GRAP2,PPP3R1,ZAP70,FCER1G,MAP3K8,CACNA2D3
Granulocyte Adhesion and Diapedesis	1.99	0.127	NaN	CSF3R,HRH2,ICAM1,C5AR1,MMP14,FPR2,MMP25,IL18RAP,FPR1,IL1R2,CXCL16,ITGAM,SDC2,IL1RN,CXCR2,ITGA1,CXCL1,CLDN9,TNFRSF1B,TNF,MMP9
DNA damage-induced 14-3-3Ïƒ Signaling	1.97	0.263	NaN	TP53,CCNB2,BRCA1,CDK1,CCNB1
TWEAK Signaling	1.96	0.206	-1.134	NAIP,APAF1,NFKB2,NFKB1,BIRC3,TNFRSF12A,TRAF1
Antioxidant Action of Vitamin C	1.95	0.142	-1.941	NFKB2,MAPK13,NFKB1,PLA2G7,MAPK11,SLC2A3,PLD1,PLBD1,PLD4,CSF2RB,HMOX1,SELENOT,PLB1,PLCL1,TNF
Cardiac Hypertrophy Signaling (Enhanced)	1.94	0.103	3.727	IL6ST,RAP2B,LIF,WNT10B,IL21R,TGFBR3,DIAPH3,PDE4A,PIK3R5,TNFSF10,FZD1,MAPK13,CXCR1,NFKB1,IL17RA,PIK3R4,MAPK11,IL18R1,IL7R,IL1R2,MAP3K10,DIAPH2,CACNA1E,CXCR2,TNFSF8,PPP3R1,TNFSF9,MKNK1,RPS6KB2,TNFRSF1B,PLCL1,FZD2,SMPDL3A,IL4R,IL5RA,MAP3K6,ITPR2,IL12RB2,ITPR1,NFKB2,IL18RAP,MAP3K12,CSF2RB,CD70,ITPR3,IL10RB,MAP3K8,TNF,TNFSF14,TG
Role of IL-17A in Psoriasis	1.91	0.308	NaN	S100A9,S100A8,CXCL1,IL17RA
Coagulation System	1.89	0.2	0.378	F5,PLAUR,F13A1,SERPINA1,PLAU,THBD,SERPINE1
IL-17A Signaling in Fibroblasts	1.89	0.2	NaN	MAPK13,CEBPB,NFKB2,NFKB1,IL17RA,NFKBIZ,MAPK11
Role of NFAT in Regulation of the Immune Response	1.85	0.12	3.13	CD247,RAP2B,FCGR2C,CD3E,FCGR2A,ITPR2,PIK3R5,ITPR1,NFKB2,PIK3R4,NFKB1,FCGR1A,CD3D,CD3G,LCK,PPP3R1,GNAO1,ITPR3,ZAP70,FCER1G,FCGR1B,FCGR3A/FCGR3B,ITK
IL-6 Signaling	1.85	0.129	2.668	RAP2B,IL6ST,SOCS3,TNFAIP6,PIK3R5,MAPK13,CEBPB,NFKB2,PIK3R4,NFKB1,MAPK11,IL18RAP,IL1R2,IL1RN,CD14,TNFRSF1B,MAP4K4,TNF
CD28 Signaling in T Helper Cells	1.85	0.132	0.577	CD247,CD3E,ITPR2,PIK3R5,ITPR1,NFKB2,PIK3R4,NFKB1,CD3D,CD3G,LCK,GRAP2,PPP3R1,ITPR3,ZAP70,FCER1G,ITK
CTLA4 Signaling in Cytotoxic T Lymphocytes	1.82	0.14	NaN	CD247,CD3E,PPP2R5B,PIK3R5,PIK3R4,CD8A,CD8B,CD3D,CD3G,LCK,GRAP2,HLA-C,ZAP70,FCER1G
5-aminoimidazole Ribonucleotide Biosynthesis I	1.81	0.667	NaN	PPAT,GART
PPAR Signaling	1.78	0.139	-1.604	IL1R2,RAP2B,SRA1,PPARD,IL1RN,NR1H3,NCOR1,NFKB2,NFKB1,TNFRSF1B,MAP4K4,TNF,CITED2,IL18RAP
Salvage Pathways of Pyrimidine Deoxyribonucleotides	1.77	0.375	NaN	TYMP,CDA,APOBEC3A
Acute Myeloid Leukemia Signaling	1.75	0.137	0.302	KITLG,CSF3R,RAP2B,CSF2RB,PIM1,FLT3LG,RARA,RPS6KB2,PIK3R5,KIT,NFKB2,PIK3R4,NFKB1,PIM2
Osteoarthritis Pathway	1.75	0.117	1.964	PPARD,SMAD7,CEBPB,FZD1,NFKB2,CREB5,NFKB1,IL18RAP,TLR2,IL1R2,TLR4,S100A9,CXCR2,CASP1,SPHK1,S100A8,NAMPT,TNFRSF1B,FZD2,ALPL,TNF,SMAD1,MMP9,CASP5
Pyridoxal 5'-phosphate Salvage Pathway	1.74	0.156	1.265	DMPK,MAP3K6,PIM1,GRK6,LIMK2,MAP3K8,PLK1,TTK,MAK,CDK1
OX40 Signaling Pathway	1.73	0.164	2.121	CD247,CD3G,TNFRSF4,CD3E,HLA-C,FCER1G,NFKB2,NFKB1,CD3D
Xenobiotic Metabolism Signaling	1.7	0.109	NaN	RAP2B,CAMK1,MAF,PPP2R5B,PIK3R5,MAPK13,PIK3R4,NFKB1,MAPK11,CHST15,ARNT,MAP3K10,HMOX1,ALDH5A1,CITED2,GSTM1,SRA1,MAP3K6,GRIP1,NFKB2,CHST12,ALDH9A1,CYP1B1,ESD,IL4I1,MAP3K12,CES4A,MAP3K8,TNF,EIF2AK3,SULT1B1
Tec Kinase Signaling	1.69	0.119	3	TNFRSF10B,PIK3R5,TNFSF10,NFKB2,PIK3R4,NFKB1,FAS,RHOBTB1,STAT4,TLR4,LCK,ACTA2,RHOB,GNAO1,HCK,FCER1G,RHOBTB2,JAK3,TNF,FGR,ITK
IL-9 Signaling	1.68	0.17	0	SOCS3,PIK3R5,BCL3,NFKB2,NFKB1,PIK3R4,JAK3,TNF
IL-12 Signaling and Production in Macrophages	1.65	0.123	NaN	IL10,MAF,PIK3R5,IFNGR1,IL12RB2,MAPK13,CEBPB,NFKB2,PIK3R4,NFKB1,MAPK11,STAT4,TLR2,TLR4,S100A8,MAP3K8,SERPINA1,TNF
Retinoic acid Mediated Apoptosis Signaling	1.64	0.158	1	PARP10,RARA,PARP4,TNFRSF10B,APAF1,TNFSF10,TNFRSF10D,TNFRSF10C,CFLAR
Aryl Hydrocarbon Receptor Signaling	1.61	0.124	0	TP53,GSTM1,APAF1,MDM2,BAX,NFKB2,NFKB1,CYP1B1,FAS,ALDH9A1,ARNT,CCNA2,CCND3,RARA,CDKN1A,TNF,ALDH5A1
Glucocorticoid Receptor Signaling	1.61	0.104	NaN	PBRM1,RAP2B,CD247,ICAM1,CD3E,PIK3R5,HSPA6,SLPI,MAPK13,NFKB1,PIK3R4,CD163,MAPK11,FCGR1A,IL1R2,PPP3R1,NCOR1,SERPINE1,SRA1,CDKN1C,IL10,CEBPB,CD3D,MED14,SMARCD3,HSPA8,CD3G,IL1RN,DUSP1,CDKN1A,GTF2H1,NR3C2,PLAU,JAK3,TNF,HLTF
4-1BB Signaling in T Lymphocytes	1.56	0.188	1.633	TNFSF9,NFKB2,MAPK13,NFKB1,MAPK11,TRAF1
IL-23 Signaling Pathway	1.51	0.15	1	STAT4,SOCS3,RORA,PIK3R5,IL12RB2,NFKB2,NFKB1,PIK3R4,TNF
Natural Killer Cell Signaling	1.49	0.122	NaN	CD247,RAP2B,FCGR2A,KLRD1,TYROBP,PIK3R5,SH3BP2,PIK3R4,LILRB1,CD300A,SIGLEC7,NCR1,LCK,ZAP70,FCER1G,FCGR3A/FCGR3B
CD27 Signaling in Lymphocytes	1.44	0.154	2.121	MAP3K12,MAP3K10,MAP3K6,CD70,APAF1,MAP3K8,NFKB2,NFKB1
RANK Signaling in Osteoclasts	1.43	0.127	1.941	MAP3K6,PIK3R5,NFKB2,MAPK13,TNFRSF11A,NFKB1,PIK3R4,MAPK11,MAP3K12,MAP3K10,PPP3R1,MAP3K8,BIRC3
Estrogen-mediated S-phase Entry	1.41	0.192	-2.236	CCNA2,CDKN1A,E2F8,CDK1,SKP2
Nur77 Signaling in T Lymphocytes	1.4	0.151	NaN	CD247,CD3G,CD3E,PPP3R1,APAF1,FCER1G,CD3D,SIN3A
Purine Nucleotides De Novo Biosynthesis II	1.37	0.273	NaN	IMPDH1,PPAT,GART
Atherosclerosis Signaling	1.37	0.12	NaN	ICAM1,CD36,NFKB2,NFKB1,PLA2G7,TNFRSF12A,PLBD1,IL1RN,PLB1,S100A8,SERPINA1,ALOX5,TNF,TNFSF14,MMP9
Protein Citrullination	1.33	0.4	NaN	PADI4,PADI2
Rapoport-Luebering Glycolytic Shunt	1.33	0.4	NaN	MINPP1,TIGAR
Unfolded protein response	1.32	0.145	NaN	HSPA8,INSIG1,SREBF2,HSPH1,HSPA6,CEBPB,EIF2AK3,CEBPE
Adrenomedullin signaling pathway	1.3	0.107	1.342	RAP2B,ADM,C3,ITPR2,PIK3R5,MYLK,BAX,ITPR1,MAPK13,CEBPB,NFKB2,NFKB1,PIK3R4,MAPK11,TTN,ARNT,IL1RN,ITPR3,CFH,PLCL1,TNF,GUCY1B1
IL-15 Production	1.28	0.119	NaN	TWF1,NFKB2,NFKB1,DDR1,LCK,MERTK,FLT3LG,ZAP70,HCK,KIT,AATK,JAK3,FGR,ITK
Cell Cycle: G1/S Checkpoint Regulation	1.28	0.136	0	TP53,CDKN2D,CCND3,CDKN1A,CUL1,MDM2,E2F8,SIN3A,SKP2
p38 MAPK Signaling	1.28	0.119	2.887	TP53,MAPK13,CREB5,MAPK11,FAS,IL18RAP,IL1R2,IL1RN,DUSP1,MKNK1,RPS6KB2,EEF2K,TNFRSF1B,TNF
Eicosanoid Signaling	1.28	0.136	2.449	PLBD1,DPEP1,PTGIR,PLB1,FPR2,ALOX5AP,GGT1,ALOX5,PLA2G7
Cleavage and Polyadenylation of Pre-mRNA	1.27	0.25	NaN	CSTF2,CPSF3,CSTF3
Mevalonate Pathway I	1.27	0.25	NaN	ACAT2,HMGCR,HMGCS1
VDR/RXR Activation	1.25	0.13	0.707	WT1,CAMP,GADD45A,PPARD,MXD1,CDKN1A,CD14,NCOR1,CEBPB,THBD
Role of CHK Proteins in Cell Cycle Checkpoint Control	1.24	0.14	1.134	TP53,CDKN1A,PPP2R5B,RFC1,PLK1,BRCA1,E2F8,CDK1
Inhibition of Matrix Metalloproteases	1.23	0.158	-1	HSPG2,TIMP1,SDC2,MMP14,MMP25,MMP9
Glioma Invasiveness Signaling	1.23	0.125	0.333	RAP2B,RHOB,TIMP1,HMMR,PIK3R5,RHOBTB2,PLAUR,PLAU,PIK3R4,MMP9,RHOBTB1
Role of Tissue Factor in Cancer	1.22	0.115	NaN	RAP2B,TP53,PIK3R5,HBEGF,PLAUR,LIMK2,MAPK13,PIK3R4,MAPK11,ARRB2,LCK,F2RL1,HCK,CXCL1,FGR
TNFR1 Signaling	1.21	0.146	-0.816	NAIP,APAF1,TNFAIP3,NFKB2,NFKB1,TNF,BIRC3
RhoA Signaling	1.2	0.116	0.832	ANLN,CDC42EP3,LIMK2,MYLK,SEPT11,CDC42EP2,TTN,PLD1,LPAR6,PIP5K1A,LPAR2,ACTA2,CIT,DLC1
Phospholipase C Signaling	1.18	0.102	2.309	CD247,RAP2B,FCGR2C,CD3E,FCGR2A,ITPR2,NFKB2,ITPR1,CREB5,NFKB1,CD3D,RHOBTB1,PLD1,PLD4,CD3G,HMOX1,LCK,RHOB,GRAP2,PPP3R1,ITPR3,ZAP70,FCER1G,RHOBTB2,ITK
NAD biosynthesis II (from tryptophan)	1.18	0.231	NaN	NADSYN1,HAAO,QPRT
Leukotriene Biosynthesis	1.18	0.231	NaN	DPEP1,GGT1,ALOX5
Lymphotoxin Î² Receptor Signaling	1.18	0.13	0.707	APAF1,PIK3R5,CXCL1,NFKB2,LTBR,NFKB1,PIK3R4,TNFSF14,TRAF1
NAD Biosynthesis from 2-amino-3-carboxymuconate Semialdehyde	1.17	0.333	NaN	NADSYN1,QPRT
Hepatic Cholestasis	1.17	0.107	NaN	LIF,CYP27A1,TNFSF10,NR1H3,NFKB2,NFKB1,IL18RAP,IL1R2,TLR4,LY96,IL1RN,CD70,RARA,TNFSF8,TNFSF9,CD14,TNFRSF1B,TNF,TNFSF14
CD40 Signaling	1.16	0.125	1.265	ICAM1,PIK3R5,TNFAIP3,NFKB2,MAPK13,NFKB1,PIK3R4,JAK3,MAPK11,TRAF1
Colorectal Cancer Metastasis Signaling	1.15	0.1	2.449	RAP2B,IL6ST,WNT10B,MMP14,PIK3R5,TLR8,FZD1,PIK3R4,NFKB1,MMP25,RHOB,TLR1,RHOBTB2,FZD2,TP53,IFNGR1,NFKB2,BAX,BIRC5,RHOBTB1,TLR2,TLR4,TLR5,JAK3,TNF,MMP9
NER Pathway	1.14	0.118	-1.667	TOP2B,POLD3,POLE,XPC,TOP2A,GTF2H1,RFC1,DDB2,PRIM2,HIST1H4H,LIG3,CHAF1A
Melatonin Degradation III	1.13	1	NaN	MPO
Histamine Biosynthesis	1.13	1	NaN	HDC
Sperm Motility	1.12	0.102	1.265	TWF1,ITPR2,SLC12A2,PDE4A,ITPR1,PLA2G7,DDR1,PLBD1,LCK,MERTK,FLT3LG,PLB1,ITPR3,ZAP70,HCK,KIT,AATK,JAK3,PLCL1,GUCY1B1,FGR,ITK
B Cell Receptor Signaling	1.12	0.104	2.668	RAP2B,FCGR2C,MAP3K6,FCGR2A,PIK3R5,MAPK13,NFKB2,CREB5,BCL6,PIK3R4,NFKB1,MAPK11,MAP3K12,MAP3K10,PAG1,PPP3R1,RPS6KB2,IGHM,MAP3K8,BCL2A1
CCR5 Signaling in Macrophages	1.12	0.12	NaN	CACNA1I,CD247,CD3G,CACNA1E,CD3E,FCER1G,MAPK13,CD3D,CACNA2D3,MAPK11,FAS
GNRH Signaling	1.11	0.106	2.324	RAP2B,CACNA1I,PXN,MAP3K6,ITPR2,HBEGF,ITPR1,MAPK13,NFKB2,CREB5,NFKB1,MAPK11,MAP3K12,MAP3K10,CACNA1E,ITPR3,MAP3K8,CACNA2D3
Role of PKR in Interferon Induction and Antiviral Response	1.1	0.146	NaN	TP53,APAF1,NFKB2,NFKB1,TNF,FCGR1A
Molecular Mechanisms of Cancer	1.1	0.0939	NaN	RAP2B,WNT10B,PIK3R5,FZD1,MAPK13,NFKB1,PIK3R4,MAPK11,FAS,BBC3,FANCD2,RHOB,CCND3,RHOBTB2,BRCA1,SMAD1,BIRC3,FZD2,E2F8,TP53,NAIP,SMAD7,APAF1,MDM2,AURKA,NFKB2,BAX,SIN3A,RHOBTB1,CDK1,CDKN2D,GNAO1,CDKN1A,CFLAR,JAK3,BMP6,BCL2L11
DNA Double-Strand Break Repair by Homologous Recombination	1.1	0.214	NaN	RAD51,BRCA2,BRCA1
Choline Biosynthesis III	1.1	0.214	NaN	PLD4,HMOX1,PLD1
Glycogen Degradation III	1.1	0.214	NaN	PYGL,TYMP,MGAM
ERK5 Signaling	1.08	0.125	2.121	RAP2B,SH2D2A,IL6ST,YWHAG,LIF,RPS6KB2,MAP3K8,FOSL1,CREB5
NGF Signaling	1.06	0.11	1.604	RAP2B,TP53,MAP3K6,PIK3R5,TRIO,BAX,NFKB2,NFKB1,PIK3R4,CREB5,MAP3K12,MAP3K10,RPS6KB2,MAP3K8
MIF Regulation of Innate Immunity	1.06	0.143	1.633	TP53,TLR4,LY96,CD14,NFKB2,NFKB1
Mouse Embryonic Stem Cell Pluripotency	1.06	0.112	1.387	TP53,IL6ST,RAP2B,ID2,LIF,PIK3R5,FZD1,MAPK13,PIK3R4,MAPK11,JAK3,SMAD1,FZD2
Autophagy	1.03	0.132	NaN	ATG4C,CTSK,CTSL,WDFY3,CTSG,CTSB,PIK3R4
IL-22 Signaling	1.01	0.167	1	SOCS3,IL10RB,MAPK13,MAPK11
Tumoricidal Function of Hepatic Natural Killer Cells	1.01	0.167	NaN	ICAM1,APAF1,BAX,FAS
Role of JAK1, JAK2 and TYK2 in Interferon Signaling	1.01	0.167	NaN	IFNGR2,IFNGR1,NFKB2,NFKB1
LPS/IL-1 Mediated Inhibition of RXR Function	1.01	0.1	2.333	GSTM1,SLC27A2,NR1H3,CHST12,CHST15,ALDH9A1,ABCA1,IL18RAP,IL4I1,IL1R2,TLR4,LY96,IL1RN,RARA,CD14,TNFRSF1B,HMGCS1,TNF,SULT1B1,ACSL1,ALDH5A1
Endothelin-1 Signaling	1	0.101	2.065	RAP2B,ITPR2,PIK3R5,ITPR1,MAPK13,PIK3R4,MAPK11,PLA2G7,PLD1,PLBD1,PLD4,HMOX1,PLB1,GNAO1,ITPR3,CASP1,ECE1,PLCL1,GUCY1B1,CASP5
3-phosphoinositide Biosynthesis	1	0.101	1.342	SOCS3,MINPP1,DUSP27,PPP2R5B,PIK3R5,PIK3R4,PIP5K1A,LCK,DUSP5,PTPRJ,PHOSPHO1,PDCD1,DUSP1,NUDT16,ICOS,PPM1H,KIT,ALPL,SIRPA,PPFIA4
MIF-mediated Glucocorticoid Regulation	0.987	0.147	1.342	TLR4,LY96,CD14,NFKB2,NFKB1
cAMP-mediated signaling	0.979	0.0982	2.4	SMPDL3A,HCAR3,HRH2,RGS2,GRM2,PTGIR,CAMK1,DUSP6,AKAP9,FPR2,PDE4A,RGS12,CREB5,FPR1,P2RY13,GPER1,DUSP1,CXCR2,PPP3R1,GNAO1,S1PR1,HCAR2
IL-15 Signaling	0.967	0.115	NaN	RAP2B,LCK,PIK3R5,NFKB2,MAPK13,NFKB1,PIK3R4,JAK3,TNF,MAPK11
PEDF Signaling	0.967	0.112	0.302	RAP2B,TP53,SOD2,PIK3R5,NFKB2,CFLAR,MAPK13,NFKB1,PIK3R4,MAPK11,FAS
Acute Phase Response Signaling	0.963	0.101	2.5	RAP2B,IL6ST,SOCS3,C3,MAPK13,CEBPB,NFKB2,NFKB1,MAPK11,HMOX1,HP,RBP7,SOD2,IL1RN,SERPINA1,TNFRSF1B,SERPINE1,TNF
Role of JAK family kinases in IL-6-type Cytokine Signaling	0.963	0.16	NaN	IL6ST,SOCS3,MAPK13,MAPK11
Extrinsic Prothrombin Activation Pathway	0.959	0.188	NaN	F5,F13A1,THBD
Superpathway of Geranylgeranyldiphosphate Biosynthesis I (via Mevalonate)	0.959	0.188	NaN	ACAT2,HMGCR,HMGCS1
Role of Oct4 in Mammalian Embryonic Stem Cell Pluripotency	0.951	0.133	NaN	TP53,KDM5B,RARA,TDRD7,BRCA1,ASH2L
Airway Pathology in Chronic Obstructive Pulmonary Disease	0.943	0.25	NaN	TNF,MMP9
IL-7 Signaling Pathway	0.943	0.114	1.667	IL7R,CCND3,PIK3R5,IGHM,MAPK13,BAX,BCL6,PIK3R4,JAK3,MAPK11
Th17 Activation Pathway	0.943	0.114	1.897	STAT4,SOCS3,IL10,RORA,IL21R,FCER1G,IL12RB2,NFKB2,NFKB1,JAK3
PI3K Signaling in B Lymphocytes	0.924	0.104	0.832	RAP2B,IL4R,C3,ATF3,ITPR2,NFKB2,ITPR1,NFKB1,TLR4,CD180,PPP3R1,ITPR3,PLEKHA1,PLCL1
TR/RXR Activation	0.921	0.11	NaN	KLF9,HP,SLC16A3,TRH,SREBF2,FASN,PIK3R5,BCL3,MDM2,NCOR1,PIK3R4
FAT10 Cancer Signaling Pathway	0.917	0.13	1.633	TP53,TGFBR3,NFKB2,NFKB1,TNFRSF1B,TNF
Î³-linolenate Biosynthesis II (Animals)	0.9	0.176	NaN	SLC27A2,FADS2,ACSL1
Germ Cell-Sertoli Cell Junction Signaling	0.896	0.0989	NaN	RAP2B,PXN,MAP3K6,MYO7A,TUBA4A,PIK3R5,LIMK2,PIK3R4,RHOBTB1,MAP3K10,MAP3K12,EPN2,ACTA2,RHOB,RHOBTB2,MAP3K8,CLINT1,TNF
Role of Osteoblasts, Osteoclasts and Chondrocytes in Rheumatoid Arthritis	0.876	0.0952	NaN	NAIP,CTSK,WNT10B,IL10,MMP14,PIK3R5,FZD1,TNFRSF11A,PIK3R4,NFKB1,IL18R1,IL18RAP,IL1R2,IL1RN,PPP3R1,TNFRSF1B,BMP6,FZD2,BIRC3,ALPL,TNF,SMAD1
IL-17A Signaling in Airway Cells	0.87	0.112	1.414	PIK3R5,CXCL1,NFKB2,MAPK13,IL17RA,NFKB1,PIK3R4,JAK3,MAPK11
T Cell Exhaustion Signaling Pathway	0.866	0.0978	2.5	RAP2B,IL10,TGFBR3,PPP2R5B,PIK3R5,IL12RB2,EOMES,BCL6,PIK3R4,STAT4,HLA-C,PDCD1,ZAP70,FCER1G,IL10RB,PRDM1,CD274,JAK3
Rac Signaling	0.857	0.103	0.832	RAP2B,PIK3R5,LIMK2,NFKB2,NFKB1,PIK3R4,PLD1,CDK5R1,PIP5K1A,CYFIP2,NCF2,IQGAP3,NCKAP1
D-myo-inositol (1,4,5,6)-Tetrakisphosphate Biosynthesis	0.851	0.101	1.604	SOCS3,MINPP1,DUSP5,PHOSPHO1,PTPRJ,PDCD1,DUSP1,NUDT16,PPP2R5B,DUSP27,PPM1H,ALPL,SIRPA,PPFIA4
D-myo-inositol (3,4,5,6)-tetrakisphosphate Biosynthesis	0.851	0.101	1.604	SOCS3,MINPP1,DUSP5,PHOSPHO1,PTPRJ,PDCD1,DUSP1,NUDT16,PPP2R5B,DUSP27,PPM1H,ALPL,SIRPA,PPFIA4
Asparagine Degradation I	0.848	0.5	NaN	ASRGL1
Taurine Biosynthesis	0.848	0.5	NaN	CSAD
Palmitate Biosynthesis I (Animals)	0.848	0.5	NaN	FASN
Fatty Acid Biosynthesis Initiation II	0.848	0.5	NaN	FASN
Cardiolipin Biosynthesis II	0.848	0.5	NaN	PGS1
Formaldehyde Oxidation II (Glutathione-dependent)	0.848	0.5	NaN	ESD
Role of IL-17A in Arthritis	0.842	0.114	NaN	PIK3R5,CXCL1,NFKB2,MAPK13,IL17RA,NFKB1,PIK3R4,MAPK11
Differential Regulation of Cytokine Production in Macrophages and T Helper Cells by IL-17A and IL-17F	0.842	0.167	NaN	IL10,CXCL1,TNF
HIF1Î± Signaling	0.839	0.102	NaN	TP53,RAP2B,EGLN2,MMP14,PIK3R5,MDM2,MAPK13,MMP25,PIK3R4,MAPK11,MMP9,SLC2A3,ARNT
Ceramide Signaling	0.836	0.106	2.111	RAP2B,S1PR5,PPP2R5B,PIK3R5,SPHK1,S1PR1,NFKB2,NFKB1,TNFRSF1B,PIK3R4,TNF
tRNA Charging	0.836	0.132	-2.236	IARS2,DARS2,TARS,AARS,IARS
Sirtuin Signaling Pathway	0.83	0.0919	0.626	TP53,HIST1H1C,PFKFB3,MT-ND6,ARNTL,GADD45B,POLR1B,NDRG1,DUSP6,TUBA4A,NR1H3,NFKB2,BAX,NFKB1,AGTRAP,ABCA1,ATG4C,SIRT2,SOD2,GADD45A,GABARAPL1,XPC,TP53BP1,NAMPT,TNF,BCL2L11
3-phosphoinositide Degradation	0.812	0.0987	1.807	SOCS3,DUSP5,MINPP1,INPP4B,PTPRJ,PHOSPHO1,DUSP1,PDCD1,NUDT16,PPM1H,DUSP27,PPP2R5B,ALPL,SIRPA,PPFIA4
JAK/Stat Signaling	0.807	0.106	0.632	STAT4,RAP2B,SOCS3,CDKN1A,PIK3R5,NFKB2,CEBPB,NFKB1,PIK3R4,JAK3
April Mediated Signaling	0.801	0.128	1.342	NFKB2,MAPK13,NFKB1,MAPK11,TRAF1
BMP signaling pathway	0.799	0.108	1.667	RAP2B,SMAD7,NFKB2,MAPK13,NFKB1,BMP6,SMAD1,MAPK11,NOG
AMPK Signaling	0.796	0.0933	1.807	PBRM1,PFKFB3,PPP2R5B,PIK3R5,MAPK13,CREB5,PIK3R4,MAPK11,SMARCD3,CCNA2,PFKFB4,TBC1D1,FASN,CDKN1A,PPM1H,CHRNE,EEF2K,HMGCR,HLTF,PPAT,PHLPP1
Glioblastoma Multiforme Signaling	0.793	0.096	0.535	RAP2B,TP53,WNT10B,ITPR2,PIK3R5,MDM2,ITPR1,FZD1,PIK3R4,RHOBTB1,RHOB,ITPR3,CDKN1A,RHOBTB2,PLCL1,FZD2,E2F8
Phospholipases	0.79	0.115	1.134	PLD4,PLBD1,HMOX1,PLB1,PLCL1,PLA2G7,PLD1
Putrescine Degradation III	0.79	0.158	NaN	SAT1,ALDH9A1,IL4I1
B Cell Development	0.788	0.138	NaN	IL7R,SPN,RAG1,IGHM
Ketogenesis	0.78	0.2	NaN	ACAT2,HMGCS1
Oleate Biosynthesis II (Animals)	0.78	0.2	NaN	SCD,FADS2
IL-17 Signaling	0.767	0.104	NaN	RAP2B,TIMP1,PIK3R5,CXCL1,CEBPB,MAPK13,IL17RA,NFKB1,PIK3R4,MAPK11
fMLP Signaling in Neutrophils	0.767	0.0992	0.302	RAP2B,NCF1,ITPR2,PPP3R1,NCF2,ITPR3,FPR2,PIK3R5,NFKB2,ITPR1,NFKB1,PIK3R4,FPR1
Systemic Lupus Erythematosus Signaling	0.757	0.0921	NaN	CD247,RAP2B,FCGR2C,CD3E,IL10,FCGR2A,PIK3R5,PRPF4,PIK3R4,CD3D,FCGR1A,CD3G,LCK,IL1RN,HLA-C,FCER1G,IGHM,TNF,FCGR1B,FCGR3A/FCGR3B,PIM2
MSP-RON Signaling Pathway	0.747	0.108	NaN	TLR2,CSF2RB,TLR4,ITGAM,ACTA2,PIK3R5,PIK3R4,TNF
D-myo-inositol-5-phosphate Metabolism	0.747	0.0962	1.291	PLD4,SOCS3,DUSP5,MINPP1,PTPRJ,PHOSPHO1,DUSP1,PDCD1,NUDT16,PPM1H,DUSP27,PPP2R5B,ALPL,SIRPA,PPFIA4
B Cell Activating Factor Signaling	0.738	0.122	1.342	NFKB2,MAPK13,NFKB1,MAPK11,TRAF1
Role of IL-17F in Allergic Inflammatory Airway Diseases	0.738	0.122	1	CXCL1,NFKB2,IL17RA,NFKB1,CREB5
Sertoli Cell-Sertoli Cell Junction Signaling	0.735	0.0939	NaN	RAP2B,SPTBN1,MAP3K6,MYO7A,TGFBR3,TUBA4A,MAPK13,MAPK11,MAP3K10,MAP3K12,EPN2,ACTA2,MAP3K8,CLDN9,CLINT1,TNF,GUCY1B1
Small Cell Lung Cancer Signaling	0.714	0.103	0.378	TP53,APAF1,PIK3R5,NFKB2,NFKB1,PIK3R4,SIN3A,SKP2,TRAF1
Opioid Signaling Pathway	0.712	0.0902	1.342	RAP2B,CACNA1I,CAMK1,ITPR2,ITPR1,NFKB2,CREB5,RGS12,NFKB1,GRINA,FOSB,ARRB2,LCK,CACNA1E,PPP3R1,GNAO1,ITPR3,RPS6KB2,HCK,GRK6,CACNA2D3,FGR
Autoimmune Thyroid Disease Signaling	0.708	0.119	NaN	HLA-C,IL10,FCER1G,FAS,TG
Leukocyte Extravasation Signaling	0.701	0.0913	3.153	PXN,ICAM1,SPN,MMP14,PIK3R5,MAPK13,PIK3R4,MMP25,MAPK11,NCF1,ITGAM,ACTA2,TIMP1,NCF2,ITGA1,CLDN9,DLC1,MMP9,ITK
Superpathway of Inositol Phosphate Compounds	0.697	0.0901	1.091	SOCS3,MINPP1,DUSP27,PPP2R5B,PIK3R5,PIK3R4,PLD4,PIP5K1A,LCK,DUSP5,PTPRJ,PHOSPHO1,PDCD1,DUSP1,NUDT16,ICOS,PPM1H,KIT,ALPL,SIRPA,PPFIA4
Non-Small Cell Lung Cancer Signaling	0.695	0.102	0.707	RAP2B,TP53,ITPR2,ITPR3,TGFA,PIK3R5,ITPR1,PIK3R4,SIN3A
Regulation of IL-2 Expression in Activated and Anergic T Lymphocytes	0.695	0.102	NaN	RAP2B,CD247,CD3G,CD3E,PPP3R1,ZAP70,NFKB2,NFKB1,CD3D
Amyotrophic Lateral Sclerosis Signaling	0.688	0.0982	-0.632	TP53,NAIP,CACNA1E,GPX1,APAF1,PIK3R5,CASP1,BAX,PIK3R4,BIRC3,GRINA
Glioma Signaling	0.686	0.0968	1.633	RAP2B,TP53,CDKN2D,CAMK1,CDKN1A,TGFA,PIK3R5,MDM2,PIK3R4,IGF2R,E2F8,SIN3A
L-carnitine Biosynthesis	0.686	0.333	NaN	ALDH9A1
Coenzyme A Biosynthesis	0.686	0.333	NaN	PPCDC
Methionine Salvage II (Mammalian)	0.686	0.333	NaN	MTR
S-adenosyl-L-methionine Biosynthesis	0.686	0.333	NaN	MAT2B
4-aminobutyrate Degradation I	0.686	0.333	NaN	ALDH5A1
G-Protein Coupled Receptor Signaling	0.682	0.088	NaN	RAP2B,SMPDL3A,HCAR3,RGS2,HRH2,GRM2,PTGIR,DUSP6,FPR2,PDE4A,PIK3R5,NFKB2,CREB5,NFKB1,PIK3R4,RGS12,FPR1,P2RY13,GPER1,DUSP1,CXCR2,GNAO1,S1PR1,MAP3K8,HCAR2
Role of JAK2 in Hormone-like Cytokine Signaling	0.68	0.125	NaN	SOCS3,SH2B2,HLTF,SIRPA
Oncostatin M Signaling	0.678	0.116	1.342	MT2A,RAP2B,IL6ST,PLAU,JAK3
Sumoylation Pathway	0.674	0.099	0	TP53,RHOB,MYB,RHOBTB2,RFC1,MDM2,NFKB2,NFKB1,FAS,RHOBTB1
RAR Activation	0.656	0.0909	NaN	PBRM1,SRA1,SMAD7,MAPK13,NFKB2,NFKB1,MAPK11,SMARCD3,CSF2RB,RBP7,DUSP1,RARA,GTF2H1,NCOR1,HLTF,SMAD1,CITED2
Glycogen Degradation II	0.656	0.167	NaN	PYGL,TYMP
BER pathway	0.656	0.167	NaN	POLE,LIG3
SAPK/JNK Signaling	0.656	0.0965	2.111	RAP2B,TP53,SH2D2A,MAP3K12,MAP3K10,LCK,GADD45A,PIK3R5,FCER1G,PIK3R4,MAP4K4
Graft-versus-Host Disease Signaling	0.652	0.114	NaN	HLA-C,IL1RN,FCER1G,TNF,FAS
Circadian Rhythm Signaling	0.648	0.121	NaN	PER1,ARNTL,CREB5,GRINA
Role of JAK1 and JAK3 in Î³c Cytokine Signaling	0.642	0.101	NaN	IL7R,RAP2B,SOCS3,IL4R,IL21R,PIK3R5,JAK3,PIK3R4
Myc Mediated Apoptosis Signaling	0.623	0.1	NaN	RAP2B,TP53,YWHAG,PIK3R5,APAF1,BAX,PIK3R4,FAS
Role of MAPK Signaling in the Pathogenesis of Influenza	0.623	0.1	NaN	RAP2B,PLBD1,PLB1,BAX,MAPK13,MAPK11,PLA2G7,TNF
Prostate Cancer Signaling	0.622	0.0962	NaN	RAP2B,TP53,CDKN1A,PIK3R5,MDM2,NFKB2,NFKB1,CREB5,PIK3R4,SIN3A
Differential Regulation of Cytokine Production in Intestinal Epithelial Cells by IL-17A and IL-17F	0.622	0.13	NaN	IL10,CXCL1,TNF
DNA Methylation and Transcriptional Repression Signaling	0.618	0.118	NaN	CHD4,HIST1H4H,SIN3A,DNMT1
Type II Diabetes Mellitus Signaling	0.618	0.0915	0.707	CACNA1I,SOCS3,SLC27A2,CD36,PIK3R5,CEBPB,NFKB2,NFKB1,PIK3R4,CACNA1E,TNFRSF1B,TNF,CACNA2D3,ACSL1
Fatty Acid Activation	0.604	0.154	NaN	SLC27A2,ACSL1
Î³-glutamyl Cycle	0.604	0.154	NaN	OPLAH,GGT1
PI3K/AKT Signaling	0.597	0.0923	0.302	RAP2B,TP53,YWHAG,PPP2R5B,GDF15,CDKN1A,RPS6KB2,MAP3K8,MDM2,NFKB2,NFKB1,JAK3
EGF Signaling	0.587	0.1	0.378	ITPR2,ITPR3,PIK3R5,ITPR1,MAPK13,PIK3R4,MAPK11
Lipid Antigen Presentation by CD1	0.585	0.125	NaN	CD3E,FCER1G,CD1C
Tryptophan Degradation III (Eukaryotic)	0.585	0.125	NaN	ACAT2,HAAO,CA1
GÎ±q Signaling	0.585	0.0893	-0.832	PLD4,HMOX1,RGS2,RHOB,ITPR2,PPP3R1,ITPR3,PIK3R5,RHOBTB2,NFKB2,ITPR1,PIK3R4,NFKB1,RHOBTB1,PLD1
Signaling by Rho Family GTPases	0.583	0.0859	1.147	DIAPH3,PIK3R5,CDC42EP3,MYLK,LIMK2,CDC42EP2,SEPT11,NFKB2,PIK3R4,NFKB1,RHOBTB1,PLD1,STMN1,MAP3K12,MAP3K10,PIP5K1A,ACTA2,RHOB,GNAO1,NCF2,CIT,RHOBTB2
Role of NANOG in Mammalian Embryonic Stem Cell Pluripotency	0.582	0.0916	1.89	RAP2B,TP53,IL6ST,LIF,WNT10B,PIK3R5,FZD1,PIK3R4,JAK3,BMP6,SMAD1,FZD2
Sphingosine-1-phosphate Signaling	0.582	0.0916	1	RHOB,S1PR5,ACER2,PIK3R5,CASP1,SPHK1,S1PR1,RHOBTB2,PIK3R4,PLCL1,CASP5,RHOBTB1
Airway Inflammation in Asthma	0.578	0.25	NaN	TNF
Retinoate Biosynthesis II	0.578	0.25	NaN	RBP7
Heme Degradation	0.578	0.25	NaN	HMOX1
Heme Biosynthesis from Uroporphyrinogen-III I	0.578	0.25	NaN	FECH
Spermine and Spermidine Degradation I	0.578	0.25	NaN	SAT1
Catecholamine Biosynthesis	0.578	0.25	NaN	PNMT
Phenylethylamine Degradation I	0.578	0.25	NaN	AOC2
Methylmalonyl Pathway	0.578	0.25	NaN	MUT
Î±-tocopherol Degradation	0.578	0.25	NaN	CYP4F12
Melatonin Degradation II	0.578	0.25	NaN	IL4I1
Arginine Degradation I (Arginase Pathway)	0.578	0.25	NaN	ARG1
NAD Biosynthesis III	0.578	0.25	NaN	NAMPT
Acetate Conversion to Acetyl-CoA	0.578	0.25	NaN	ACSL1
Adipogenesis pathway	0.569	0.0909	NaN	TP53,ARNTL,SIRT2,WNT10B,EZH2,GTF2H1,FZD1,CEBPB,TNF,SMAD1,FZD2,SIN3A
Wnt/Î²-catenin Signaling	0.561	0.0882	-1.265	SOX4,TP53,WNT10B,PPARD,TGFBR3,PPP2R5B,MDM2,FZD1,KREMEN1,SOX13,RARA,GNAO1,TLE3,UBC,FZD2
Phenylalanine Degradation IV (Mammalian, via Side Chain)	0.558	0.143	NaN	SLC27A2,IL4I1
Bladder Cancer Signaling	0.556	0.0938	NaN	RAP2B,TP53,THBS1,MMP14,CDKN1A,MDM2,MMP25,MMP9,SIN3A
Allograft Rejection Signaling	0.553	0.104	NaN	HLA-C,IL10,FCER1G,TNF,FAS
GM-CSF Signaling	0.551	0.0952	1.89	RAP2B,CSF2RB,PIM1,PPP3R1,HCK,PIK3R5,PIK3R4,BCL2A1
Paxillin Signaling	0.55	0.0909	1.89	RAP2B,PXN,ITGAM,ACTA2,PIK3R5,ITGA1,ITGA10,MAPK13,PIK3R4,MAPK11,ITGA7
PCP pathway	0.55	0.1	0	WNT10B,DAAM1,FZD1,JUNB,FZD2,PRICKLE1
Wnt/Ca+ pathway	0.53	0.0984	0	NFKB2,FZD1,NFKB1,CREB5,PLCL1,FZD2
LPS-stimulated MAPK Signaling	0.524	0.0918	2.333	RAP2B,TLR4,PIK3R5,CD14,NFKB2,MAPK13,NFKB1,PIK3R4,MAPK11
Antiproliferative Role of TOB in T Cell Signaling	0.521	0.115	NaN	CCNA2,CUL1,SKP2
Vitamin-C Transport	0.514	0.133	NaN	SELENOT,SLC2A3
Trehalose Degradation II (Trehalase)	0.496	0.2	NaN	HK3
Creatine-phosphate Biosynthesis	0.496	0.2	NaN	MAP4K4
Tetrahydrofolate Salvage from 5,10-methenyltetrahydrofolate	0.496	0.2	NaN	GART
Glycerol Degradation I	0.496	0.2	NaN	GK
2-oxobutanoate Degradation I	0.496	0.2	NaN	MUT
Glutamate Degradation III (via 4-aminobutyrate)	0.496	0.2	NaN	ALDH5A1
Phagosome Maturation	0.492	0.087	NaN	DYNC1I2,CTSK,DYNLL1,MPO,CTSL,ATP6V1H,HLA-C,TCIRG1,NCF2,CTSB,TUBA4A,CTSG
Neuroprotective Role of THOP1 in Alzheimer's Disease	0.489	0.0885	0.378	MME,GZMA,GZMK,PRSS23,PRTN3,HLA-C,CTSG,ECE1,MMP9,GZMM
UVA-Induced MAPK Signaling	0.489	0.0885	1.342	RAP2B,TP53,PARP10,PARP4,RPS6KB2,PIK3R5,MAPK13,PIK3R4,PLCL1,MAPK11
Actin Cytoskeleton Signaling	0.485	0.0833	0.277	RAP2B,FGD3,PXN,DIAPH3,PIK3R5,TRIO,MYLK,LIMK2,PIK3R4,TTN,DIAPH2,PIP5K1A,CYFIP2,ACTA2,CD14,SSH2,ARHGAP24,IQGAP3,NCKAP1
PPARÎ±/RXRÎ± Activation	0.483	0.0847	-0.832	RAP2B,TGFBR3,CD36,CKAP5,BCL3,NFKB2,NFKB1,ABCA1,IL18RAP,IL1R2,GK,FASN,NCOR1,PLCL1,MAP4K4
Mismatch Repair in Eukaryotes	0.476	0.125	NaN	RFC1,EXO1
Glutaryl-CoA Degradation	0.476	0.125	NaN	ACAT2,CA1
Parkinson's Signaling	0.476	0.125	NaN	MAPK13,MAPK11
Chronic Myeloid Leukemia Signaling	0.463	0.087	NaN	RAP2B,TP53,CDKN1A,PIK3R5,MDM2,NFKB2,NFKB1,PIK3R4,E2F8,SIN3A
Thrombin Signaling	0.458	0.0826	1.069	RAP2B,CAMK1,ITPR2,PIK3R5,MYLK,ITPR1,MAPK13,NFKB2,PIK3R4,NFKB1,MAPK11,GATA2,RHOBTB1,RHOB,GNAO1,ITPR3,RHOBTB2,PLCL1
Ovarian Cancer Signaling	0.455	0.0844	1.342	RAP2B,TP53,WNT10B,PIK3R5,FZD1,PIK3R4,SIN3A,RAD51,RPS6KB2,BRCA2,BRCA1,FZD2,MMP9
eNOS Signaling	0.453	0.0838	0.707	HSPA8,CCNA2,LPAR6,AQP9,LPAR2,ITPR2,ITPR3,PIK3R5,HSPA6,SLC7A1,CHRNE,ITPR1,PIK3R4,GUCY1B1
FLT3 Signaling in Hematopoietic Progenitor Cells	0.445	0.0879	2.121	STAT4,RAP2B,FLT3LG,PIK3R5,MAPK13,PIK3R4,CREB5,MAPK11
Granzyme A Signaling	0.442	0.118	NaN	GZMA,HIST1H1C
Mitochondrial L-carnitine Shuttle Pathway	0.442	0.118	NaN	SLC27A2,ACSL1
Oxidative Ethanol Degradation III	0.442	0.118	NaN	ALDH9A1,ACSL1
Melanoma Signaling	0.441	0.0909	0.816	RAP2B,TP53,CDKN1A,PIK3R5,MDM2,PIK3R4
Heparan Sulfate Biosynthesis	0.441	0.0909	0.816	B3GAT1,EXT1,AARS,CHST12,SULT1B1,CHST15
Cholecystokinin/Gastrin-mediated Signaling	0.439	0.0855	1.414	RAP2B,PXN,RHOB,ITPR2,IL1RN,ITPR3,RHOBTB2,ITPR1,TNF,RHOBTB1
Sonic Hedgehog Signaling	0.439	0.103	NaN	ARRB2,CDK1,CCNB1
Docosahexaenoic Acid (DHA) Signaling	0.433	0.0926	NaN	PIK3R5,APAF1,BAX,BCL2A1,PIK3R4
Proline Biosynthesis II (from Arginine)	0.433	0.167	NaN	PADI4
Urea Cycle	0.433	0.167	NaN	ARG1
Arginine Degradation VI (Arginase 2 Pathway)	0.433	0.167	NaN	ARG1
Ceramide Degradation	0.433	0.167	NaN	ACER2
Zymosterol Biosynthesis	0.433	0.167	NaN	CYP51A1
Glycogen Biosynthesis II (from UDP-D-Glucose)	0.433	0.167	NaN	GBE1
Human Embryonic Stem Cell Pluripotency	0.425	0.0833	NaN	WNT10B,S1PR5,SMAD7,PIK3R5,SPHK1,S1PR1,FZD1,PIK3R4,BMP6,SMAD1,FZD2,NOG
Synaptic Long Term Depression	0.424	0.082	1.291	CACNA1I,RAP2B,GRM2,ITPR2,PPP2R5B,ITPR1,PLA2G7,PLBD1,CACNA1E,PLB1,GNAO1,ITPR3,PLCL1,CACNA2D3,GUCY1B1
Aldosterone Signaling in Epithelial Cells	0.424	0.0824	-0.333	ITPR2,HSPH1,SLC12A2,PIK3R5,HSPA6,DNAJC13,ITPR1,PIK3R4,HSPA8,PIP5K1A,DUSP1,ITPR3,NR3C2,PLCL1
Dermatan Sulfate Biosynthesis (Late Stages)	0.424	0.0952	1	CHST12,SULT1B1,CHST15,DSE
Pyrimidine Ribonucleotides Interconversion	0.424	0.0952	0	ENTPD1,NUDT16,RAD54L,BLM
Dopamine Degradation	0.416	0.1	NaN	SULT1B1,ALDH9A1,IL4I1
Dermatan Sulfate Biosynthesis	0.416	0.0909	1.342	B3GAT1,CHST12,SULT1B1,CHST15,DSE
Renin-Angiotensin Signaling	0.415	0.0833	0.905	RAP2B,ITPR2,ITPR3,PIK3R5,NFKB2,MAPK13,ITPR1,NFKB1,PIK3R4,TNF,MAPK11
Reelin Signaling in Neurons	0.406	0.0851	NaN	MAP3K10,LCK,PIK3R5,HCK,ITGA1,PIK3R4,CDK5R1,FGR
Dopamine-DARPP32 Feedback in cAMP Signaling	0.405	0.0818	0.905	CACNA1E,KCNJ2,ITPR2,PPP3R1,KCNJ15,ITPR3,CAMKK1,PPP2R5B,ITPR1,PLCL1,CREB5,GUCY1B1,GRINA
Stearate Biosynthesis I (Animals)	0.405	0.093	-1	DHCR24,SLC27A2,FASN,ACSL1
Pyrimidine Ribonucleotides De Novo Biosynthesis	0.386	0.0909	0	ENTPD1,NUDT16,RAD54L,BLM
Role of p14/p19ARF in Tumor Suppression	0.386	0.0909	-1	TP53,PIK3R5,MDM2,PIK3R4
Semaphorin Signaling in Neurons	0.383	0.0877	NaN	RHOB,DPYSL3,RHOBTB2,LIMK2,RHOBTB1
Thioredoxin Pathway	0.381	0.143	NaN	SELENOT
Tryptophan Degradation to 2-amino-3-carboxymuconate Semialdehyde	0.381	0.143	NaN	HAAO
Glycoaminoglycan-protein Linkage Region Biosynthesis	0.381	0.143	NaN	B3GAT1
Noradrenaline and Adrenaline Degradation	0.372	0.0938	NaN	PNMT,ALDH9A1,IL4I1
Triacylglycerol Biosynthesis	0.369	0.0889	1	PLPPR3,ABHD5,PLPPR2,DGAT2
Agranulocyte Adhesion and Diapedesis	0.369	0.0795	NaN	CXCL16,C5AR1,ICAM1,ACTA2,CXCR2,IL1RN,MMP14,CXCL1,ITGA1,CLDN9,CXCR1,MMP25,TNF,MMP9
Apelin Pancreas Signaling Pathway	0.368	0.0862	0.447	PIK3R5,NFKB2,NFKB1,PIK3R4,EIF2AK3
Tryptophan Degradation X (Mammalian, via Tryptamine)	0.356	0.1	NaN	ALDH9A1,IL4I1
Hypoxia Signaling in the Cardiovascular System	0.354	0.0833	NaN	TP53,MDM2,CREB5,UBE2D1,UBE2T,ARNT
Heparan Sulfate Biosynthesis (Late Stages)	0.353	0.0847	0.447	EXT1,AARS,CHST12,SULT1B1,CHST15
PFKFB4 Signaling Pathway	0.352	0.087	2	TP53,PFKFB4,HK3,CREB5
Corticotropin Releasing Hormone Signaling	0.344	0.0791	0.707	CACNA1I,CACNA1E,ITPR2,ITPR3,GNAO1,MAPK13,ITPR1,CREB5,CACNA2D3,MAPK11,GUCY1B1
Cellular Effects of Sildenafil (Viagra)	0.342	0.0794	NaN	CACNA1E,ACTA2,ITPR2,SLC4A11,ITPR3,PDE4A,MYLK,ITPR1,PLCL1,GUCY1B1
PTEN Signaling	0.342	0.0794	-1.265	RAP2B,TGFBR3,CDKN1A,RPS6KB2,PIK3R5,NFKB2,NFKB1,TNFRSF11A,IGF2R,BCL2L11
Sphingosine and Sphingosine-1-phosphate Metabolism	0.338	0.125	NaN	ACER2
Superoxide Radicals Degradation	0.338	0.125	NaN	SOD2
Ketolysis	0.338	0.125	NaN	ACAT2
Endocannabinoid Neuronal Synapse Pathway	0.332	0.0787	1.265	CACNA1I,CACNA1E,PPP3R1,GNAO1,MAPK13,ITPR1,PLCL1,CACNA2D3,MAPK11,GRINA
Ethanol Degradation IV	0.331	0.0952	NaN	ALDH9A1,ACSL1
Apelin Cardiomyocyte Signaling Pathway	0.329	0.0789	0.378	PIK3R5,MYLK,MAPK13,ITPR1,PIK3R4,SLC8A1,PLCL1,MAPK11,ARNT
Activation of IRF by Cytosolic Pattern Recognition Receptors	0.325	0.082	2.236	IL10,ZBP1,NFKB2,NFKB1,TNF
Huntington's Disease Signaling	0.321	0.0763	-0.577	TP53,HSPA6,PIK3R5,APAF1,BAX,ITPR1,STX1A,CREB5,PIK3R4,RPH3A,SIN3A,CDK5R1,HSPA8,MAP3K10,DYNC1I2,CASP1,NCOR1,UBC,CASP5
Superpathway of Methionine Degradation	0.315	0.0857	NaN	MAT2B,MUT,MTR
Apelin Endothelial Signaling Pathway	0.313	0.0775	1	RAP2B,ICAM1,GNAO1,RPS6KB2,PIK3R5,NFKB2,NFKB1,PIK3R4,KLF2,ARNT
Superpathway of Melatonin Degradation	0.312	0.0806	0.447	MPO,CYP51A1,SULT1B1,CYP1B1,IL4I1
Neuropathic Pain Signaling In Dorsal Horn Neurons	0.31	0.0776	1	GRM2,CAMK1,ITPR2,ITPR3,PIK3R5,ITPR1,PIK3R4,PLCL1,GRINA
Polyamine Regulation in Colon Cancer	0.309	0.0909	NaN	MXD1,SAT1
Glutathione Redox Reactions I	0.309	0.0909	NaN	GSTM1,GPX1
Apelin Cardiac Fibroblast Signaling Pathway	0.309	0.0909	NaN	SPHK1,SERPINE1
Pathogenesis of Multiple Sclerosis	0.302	0.111	NaN	CCR1
Citrulline Biosynthesis	0.302	0.111	NaN	ARG1
Heme Biosynthesis II	0.302	0.111	NaN	FECH
GDP-glucose Biosynthesis	0.302	0.111	NaN	HK3
Folate Transformations I	0.302	0.111	NaN	MTR
Calcium Signaling	0.302	0.0758	1.604	RAP2B,CACNA1I,CAMK1,ITPR2,ITPR1,CREB5,GRINA,CACNA1E,ACTA2,PPP3R1,CAMKK1,ITPR3,CHRNE,SLC8A1,CACNA2D3
Protein Ubiquitination Pathway	0.299	0.0752	NaN	PSMA6,USP15,USP43,HSPH1,CUL1,HSPA6,USP54,DNAJC13,CDC23,MDM2,UBE2D1,ANAPC1,UBE2T,SKP2,USO1,HSPA8,HLA-C,BRCA1,UBC,BIRC3
Role of NFAT in Cardiac Hypertrophy	0.295	0.0752	1.698	RAP2B,IL6ST,CACNA1I,CAMK1,LIF,ITPR2,PIK3R5,ITPR1,MAPK13,PIK3R4,MAPK11,CACNA1E,PPP3R1,ITPR3,SLC8A1,PLCL1,CACNA2D3
SPINK1 General Cancer Pathway	0.294	0.0779	0	MT2A,RAP2B,GZMA,PIK3R5,PIK3R4,JAK3
Amyloid Processing	0.292	0.08	NaN	BACE2,MAPK13,MAPK11,CDK5R1
Renal Cell Carcinoma Signaling	0.29	0.0769	NaN	RAP2B,PIK3R5,TGFA,PIK3R4,FH,UBC,ARNT
Pyrimidine Deoxyribonucleotides De Novo Biosynthesis I	0.288	0.087	NaN	RRM2B,RRM1
GÎ±s Signaling	0.277	0.0755	2.121	HCAR3,RGS2,HRH2,GPER1,PTGIR,HCK,CREB5,HCAR2
Glucose and Glucose-1-phosphate Degradation	0.271	0.1	NaN	HK3
NAD Phosphorylation and Dephosphorylation	0.271	0.1	NaN	NNT
Bupropion Degradation	0.269	0.0833	NaN	CYP51A1,CYP1B1
Retinol Biosynthesis	0.268	0.0789	NaN	RBP7,CES4A,ESD
Role of Cytokines in Mediating Communication between Immune Cells	0.266	0.0769	NaN	IL1RN,IL10,IL32,TNF
UVC-Induced MAPK Signaling	0.266	0.0769	1	RAP2B,TP53,MAPK13,MAPK11
Melanocyte Development and Pigmentation Signaling	0.26	0.0741	1.134	KITLG,RAP2B,SH2B2,PIK3R5,RPS6KB2,KIT,PIK3R4,CREB5
Chondroitin Sulfate Biosynthesis	0.253	0.0755	1	B3GAT1,CHST12,SULT1B1,CHST15
Assembly of RNA Polymerase I Complex	0.244	0.0909	NaN	POLR1B
UDP-N-acetyl-D-galactosamine Biosynthesis II	0.244	0.0909	NaN	HK3
Transcriptional Regulatory Network in Embryonic Stem Cells	0.242	0.0741	NaN	HESX1,EOMES,SKIL,HIST1H4H
nNOS Signaling in Skeletal Muscle Cells	0.24	0.075	NaN	CACNA1I,CACNA1E,CACNA2D3
Apelin Liver Signaling Pathway	0.234	0.0769	NaN	TNF,FAS
Hematopoiesis from Multipotent Stem Cells	0.22	0.0833	NaN	KITLG
D-myo-inositol (1,4,5)-Trisphosphate Biosynthesis	0.22	0.0741	NaN	PLD4,PIP5K1A
Phosphatidylglycerol Biosynthesis II (Non-plastidic)	0.22	0.0741	NaN	ABHD5,PGS1
Urate Biosynthesis/Inosine 5'-phosphate Degradation	0.199	0.0769	NaN	IMPDH1
Bile Acid Biosynthesis, Neutral Pathway	0.199	0.0769	NaN	CYP27A1
Neuregulin Signaling	0	0.0532	2.236	RAP2B,TGFA,RPS6KB2,HBEGF,CDK5R1
Synaptic Long Term Potentiation	0	0.0714	1	RAP2B,GRM2,ITPR2,PPP3R1,ITPR3,ITPR1,CREB5,PLCL1,GRINA
Axonal Guidance Signaling	0	0.056	NaN	MME,RAP2B,WNT10B,MMP14,PIK3R5,SEMA6B,ADAMTS10,LIMK2,PLXNA2,FZD1,PIK3R4,MMP25,SDC2,PPP3R1,NTNG2,MKNK1,ADAM19,PLCL1,FZD2,PXN,TUBA4A,KEL,SDCBP,GNAO1,BMP6,ADAM9,MMP9
Fc Epsilon RI Signaling	0	0.0615	1.633	RAP2B,GRAP2,FCER1G,PIK3R5,MAPK13,PIK3R4,TNF,MAPK11
NRF2-mediated Oxidative Stress Response	0	0.0693	0	RAP2B,GSTM1,MAF,PIK3R5,DNAJC13,JUNB,PIK3R4,MAFF,BACH1,HMOX1,SOD2,ACTA2,FOSL1,EIF2AK3
Mitochondrial Dysfunction	0	0.0303	NaN	VPS9D1,MT-ND6,SOD2,LRRK2,BACE2
FXR/RXR Activation	0	0.064	NaN	C3,CYP27A1,IL1RN,RARA,FASN,NR1H3,SERPINA1,TNF
PXR/RXR Activation	0	0.0476	NaN	SCD,GSTM1,TNF
Tight Junction Signaling	0	0.0719	NaN	ACTA2,PPP2R5B,CSTF2,CPSF3,MYLK,SAFB,NFKB2,CLDN9,NFKB1,TNFRSF1B,CSTF3,TNF
Regulation of Actin-based Motility by Rho	0	0.0682	1	PIP5K1A,ACTA2,RHOB,RHOBTB2,MYLK,RHOBTB1
Erythropoietin Signaling	0	0.0659	NaN	RAP2B,SOCS3,PIK3R5,NFKB2,NFKB1,PIK3R4
14-3-3-mediated Signaling	0	0.0567	0.816	RAP2B,YWHAG,TUBA4A,PIK3R5,BAX,PIK3R4,PLCL1,TNF
Î±-Adrenergic Signaling	0	0.0645	0.816	RAP2B,ITPR2,ITPR3,PYGL,ITPR1,SLC8A1
Clathrin-mediated Endocytosis Signaling	0	0.0628	NaN	HSPA8,MYO6,ARRB2,ACTA2,PPP3R1,PIK3R5,SERPINA1,S100A8,MDM2,SH3GLB2,UBC,PIK3R4,SH3KBP1
Role of RIG1-like Receptors in Antiviral Innate Immunity	0	0.0476	NaN	NFKB2,NFKB1
FcÎ³RIIB Signaling in B Lymphocytes	0	0.0667	NaN	RAP2B,CACNA1I,CACNA1E,PIK3R5,PIK3R4,CACNA2D3
NF-ÎºB Activation by Viruses	0	0.0714	1.134	RAP2B,LCK,PIK3R5,ITGA1,NFKB2,PIK3R4,NFKB1
IL-3 Signaling	0	0.0538	0.447	RAP2B,CSF2RB,PPP3R1,PIK3R5,PIK3R4
CXCR4 Signaling	0	0.0611	0.707	RAP2B,PXN,RHOB,ITPR2,ITPR3,GNAO1,PIK3R5,RHOBTB2,ITPR1,PIK3R4,RHOBTB1
Thrombopoietin Signaling	0	0.04	NaN	RAP2B,PIK3R5,PIK3R4
CCR3 Signaling in Eosinophils	0	0.0735	1.342	RAP2B,ITPR2,ITPR3,PIK3R5,LIMK2,MYLK,MAPK13,ITPR1,PIK3R4,MAPK11
Virus Entry via Endocytic Pathways	0	0.0579	NaN	RAP2B,CD55,ACTA2,HLA-C,PIK3R5,ITGA1,PIK3R4
Mechanisms of Viral Exit from Host Cells	0	0.0488	NaN	ACTA2,SH3GLB2
Melatonin Signaling	0	0.0429	NaN	RORA,GNAO1,PLCL1
Angiopoietin Signaling	0	0.0682	0	RAP2B,PIK3R5,NFKB2,NFKB1,PIK3R4,BIRC5
Relaxin Signaling	0	0.0562	0	SMPDL3A,GNAO1,PDE4A,PIK3R5,NFKB2,NFKB1,PIK3R4,MMP9,GUCY1B1
Factors Promoting Cardiogenesis in Vertebrates	0	0.0667	NaN	TGFBR3,FZD1,BMP6,SMAD1,FZD2,NOG
CNTF Signaling	0	0.0714	1.342	RAP2B,IL6ST,RPS6KB2,PIK3R5,PIK3R4
Agrin Interactions at Neuromuscular Junction	0	0.0658	2.236	RAP2B,PXN,ACTA2,ITGA1,AGRN
Cardiac Hypertrophy Signaling	0	0.0643	2.496	RAP2B,MAP3K6,PIK3R5,MAPK13,PIK3R4,MAPK11,RHOBTB1,MAP3K12,MAP3K10,CACNA1E,RHOB,PPP3R1,GNAO1,RHOBTB2,MAP3K8,PLCL1
CDK5 Signaling	0	0.0561	0	FOSB,RAP2B,PPP2R5B,MAPK13,MAPK11,CDK5R1
Cell Cycle Regulation by BTG Family Proteins	0	0.0541	NaN	PPP2R5B,E2F8
HGF Signaling	0	0.0732	1.667	RAP2B,MAP3K12,MAP3K10,PXN,MAP3K6,CDKN1A,PIK3R5,MAP3K8,PIK3R4
Maturity Onset Diabetes of Young (MODY) Signaling	0	0.05	NaN	CACNA1E
Antiproliferative Role of Somatostatin Receptor 2	0	0.0575	0	RAP2B,CDKN1A,PIK3R5,PIK3R4,GUCY1B1
Androgen Signaling	0	0.0519	0.447	CACNA1I,CACNA1E,GNAO1,GTF2H1,NFKB2,NFKB1,CACNA2D3
Growth Hormone Signaling	0	0.0465	0	SOCS3,PIK3R5,RPS6KB2,PIK3R4
Prolactin Signaling	0	0.0532	0	RAP2B,SOCS3,PIK3R5,CEBPB,PIK3R4
CREB Signaling in Neurons	0	0.0591	1	RAP2B,CACNA1I,GRM2,CACNA1E,ITPR2,ITPR3,GNAO1,PIK3R5,ITPR1,PLCL1,CREB5,PIK3R4,CACNA2D3
Endometrial Cancer Signaling	0	0.0533	NaN	TP53,RAP2B,PIK3R5,PIK3R4
Basal Cell Carcinoma Signaling	0	0.0714	NaN	TP53,WNT10B,FZD1,BMP6,FZD2
Thyroid Cancer Signaling	0	0.04	NaN	TP53,RAP2B
GÎ±12/13 Signaling	0	0.0616	1.667	RAP2B,LPAR6,PXN,F2RL1,LPAR2,PIK3R5,NFKB2,NFKB1,PIK3R4
p70S6K Signaling	0	0.0704	1	RAP2B,IL4R,YWHAG,F2RL1,PPP2R5B,PIK3R5,EEF2K,PIK3R4,PLCL1,PLD1
mTOR Signaling	0	0.0654	0.333	RAP2B,RPS19,PPP2R5B,PIK3R5,PIK3R4,PLD1,RHOBTB1,PLD4,HMOX1,RHOB,RPS27L,EIF3A,RPS6KB2,RHOBTB2
G Beta Gamma Signaling	0	0.0492	1.633	RAP2B,CACNA1I,CACNA1E,GNAO1,HBEGF,CACNA2D3
G Protein Signaling Mediated by Tubby	0	0.0333	NaN	LCK
ILK Signaling	0	0.0653	1.265	PXN,PPP2R5B,PIK3R5,NFKB2,NFKB1,PIK3R4,CREB5,RHOBTB1,RHOB,ACTA2,RHOBTB2,TNF,MMP9
FAK Signaling	0	0.0642	NaN	RAP2B,PXN,ARHGAP26,ACTA2,HMMR,PIK3R5,PIK3R4
EIF2 Signaling	0	0.0404	0.447	RAP2B,RPS19,ATF3,ACTA2,RPS27L,EIF3A,PIK3R5,PIK3R4,EIF2AK3
PAK Signaling	0	0.0631	1.89	RAP2B,PXN,PIK3R5,MYLK,LIMK2,PIK3R4,TNF
HER-2 Signaling in Breast Cancer	0	0.0606	NaN	RAP2B,TP53,CDKN1A,PIK3R5,MDM2,PIK3R4
Protein Kinase A Signaling	0	0.0703	0.218	SMPDL3A,HIST1H1C,PXN,YWHAG,ITPR2,DUSP6,AKAP9,PDE4A,PYGL,CDC23,MYLK,NFKB2,ITPR1,CREB5,NFKB1,PTP4A1,TTN,ANAPC1,CDKN3,DUSP5,PTPRJ,DUSP1,PPP3R1,ITPR3,PTPRS,PLCL1,SIRPA
Regulation of eIF4 and p70S6K Signaling	0	0.0606	0	RAP2B,RPS19,RPS27L,PPP2R5B,MKNK1,EIF3A,PIK3R5,MAPK13,PIK3R4,MAPK11
Estrogen-Dependent Breast Cancer Signaling	0	0.0674	0.816	RAP2B,PIK3R5,NFKB2,NFKB1,CREB5,PIK3R4
Leptin Signaling in Obesity	0	0.046	NaN	SOCS3,PIK3R5,PLCL1,PIK3R4
Granzyme B Signaling	0	0.0625	NaN	APAF1
IL-1 Signaling	0	0.0549	1	GNAO1,NFKB2,MAPK13,NFKB1,MAPK11
Breast Cancer Regulation by Stathmin1	0	0.0701	NaN	RAP2B,TP53,CAMK1,ITPR2,PPP2R5B,PIK3R5,TUBA4A,LIMK2,ITPR1,PIK3R4,CDK1,STMN1,CDKN1A,ITPR3,E2F8
Role of Wnt/GSK-3Î² Signaling in the Pathogenesis of Influenza	0	0.0405	NaN	WNT10B,FZD1,FZD2
Role of PI3K/AKT Signaling in the Pathogenesis of Influenza	0	0.0519	0	PIK3R5,NFKB2,NFKB1,PIK3R4
Role of Hypercytokinemia/hyperchemokinemia in the Pathogenesis of Influenza	0	0.0732	NaN	CCR1,IL1RN,TNF
P2Y Purigenic Receptor Signaling Pathway	0	0.0493	1.134	RAP2B,PIK3R5,NFKB2,PIK3R4,CREB5,NFKB1,PLCL1
Intrinsic Prothrombin Activation Pathway	0	0.0732	NaN	F5,F13A1,THBD
Assembly of RNA Polymerase II Complex	0	0.02	NaN	GTF2H1
DNA Double-Strand Break Repair by Non-Homologous End Joining	0	0.0714	NaN	LIG3
Actin Nucleation by ARP-WASP Complex	0	0.0571	NaN	RAP2B,RHOB,RHOBTB2,RHOBTB1
RhoGDI Signaling	0	0.0508	-0.447	PIP5K1A,RHOB,ACTA2,GNAO1,RHOBTB2,LIMK2,GRIP1,DLC1,RHOBTB1
Gap Junction Signaling	0	0.0531	NaN	RAP2B,ACTA2,ITPR2,PPP3R1,ITPR3,PIK3R5,TUBA4A,ITPR1,PIK3R4,PLCL1,GUCY1B1
Telomerase Signaling	0	0.0588	0.447	RAP2B,TERF2,TP53,CDKN1A,PPP2R5B,PIK3R5,PIK3R4
Telomere Extension by Telomerase	0	0.0667	NaN	TERF2
nNOS Signaling in Neurons	0	0.0435	NaN	PPP3R1,GRINA
VEGF Family Ligand-Receptor Interactions	0	0.0303	NaN	RAP2B,PIK3R5,PIK3R4
Ephrin A Signaling	0	0.0323	NaN	PIK3R5,PIK3R4
Ephrin B Signaling	0	0.0278	NaN	PXN,GNAO1
ErbB Signaling	0	0.0648	1.89	RAP2B,TGFA,PIK3R5,HBEGF,MAPK13,PIK3R4,MAPK11
ErbB2-ErbB3 Signaling	0	0.0506	1	RAP2B,PIK3R5,PIK3R4,JAK3
ErbB4 Signaling	0	0.037	NaN	RAP2B,PIK3R5,PIK3R4
GDNF Family Ligand-Receptor Interactions	0	0.069	NaN	RAP2B,ITPR2,ITPR3,PIK3R5,ITPR1,PIK3R4
Netrin Signaling	0	0.0615	NaN	CACNA1I,CACNA1E,PPP3R1,CACNA2D3
Retinoate Biosynthesis I	0	0.0323	NaN	RBP7
Thyroid Hormone Metabolism II (via Conjugation and/or Degradation)	0	0.0278	NaN	SULT1B1
Nicotine Degradation III	0	0.0417	NaN	CYP51A1,CYP1B1
Chondroitin Sulfate Degradation (Metazoa)	0	0.0714	NaN	CEMIP2
Isoleucine Degradation I	0	0.0714	NaN	ACAT2
CDP-diacylglycerol Biosynthesis I	0	0.04	NaN	ABHD5
Superpathway of Citrulline Metabolism	0	0.0667	NaN	ARG1
tRNA Splicing	0	0.0714	NaN	SMPDL3A,TSEN34,PDE4A
The Visual Cycle	0	0.0526	NaN	RBP7
Melatonin Degradation I	0	0.0526	NaN	CYP51A1,SULT1B1,CYP1B1
Triacylglycerol Degradation	0	0.0244	NaN	AARS
Estrogen Biosynthesis	0	0.0513	NaN	CYP51A1,CYP1B1
Glutathione-mediated Detoxification	0	0.04	NaN	GSTM1
Dermatan Sulfate Degradation (Metazoa)	0	0.0667	NaN	CEMIP2
Nicotine Degradation II	0	0.037	NaN	CYP51A1,CYP1B1
Superpathway of D-myo-inositol (1,4,5)-trisphosphate Metabolism	0	0.0435	NaN	MINPP1
Purine Nucleotides Degradation II (Aerobic)	0	0.0526	NaN	IMPDH1
D-myo-inositol (1,3,4)-trisphosphate Biosynthesis	0	0.0556	NaN	MINPP1
Serotonin Degradation	0	0.0484	NaN	SULT1B1,ALDH9A1,IL4I1
TCA Cycle II (Eukaryotic)	0	0.0417	NaN	FH
Histamine Degradation	0	0.0667	NaN	ALDH9A1
Chondroitin Sulfate Biosynthesis (Late Stages)	0	0.0667	NaN	CHST12,SULT1B1,CHST15
Acetone Degradation I (to Methylglyoxal)	0	0.069	NaN	CYP51A1,CYP1B1
Fatty Acid Î±-oxidation	0	0.0556	NaN	ALDH9A1
Ethanol Degradation II	0	0.069	NaN	ALDH9A1,ACSL1
Fatty Acid Î²-oxidation I	0	0.0667	NaN	SLC27A2,ACSL1
Methionine Degradation I (to Homocysteine)	0	0.05	NaN	MAT2B
Epithelial Adherens Junction Signaling	0	0.0467	NaN	RAP2B,EPN2,ACTA2,MYO7A,TGFBR3,TUBA4A,CLINT1
GÎ±i Signaling	0	0.072	2.333	RAP2B,P2RY13,GRM2,CXCR2,FPR2,S1PR1,RGS12,HCAR2,FPR1
Regulation of Cellular Mechanics by Calpain Protease	0	0.0625	NaN	RAP2B,CCNA2,PXN,CDK1
Remodeling of Epithelial Adherens Junctions	0	0.0303	NaN	ACTA2,TUBA4A
Cysteine Biosynthesis III (mammalia)	0	0.0455	NaN	MAT2B
Regulation of the Epithelial-Mesenchymal Transition Pathway	0	0.0553	NaN	RAP2B,ID2,WNT10B,PIK3R5,NFKB2,FZD1,NFKB1,PIK3R4,JAK3,FZD2,MMP9
UVB-Induced MAPK Signaling	0	0.0735	0.447	TP53,PIK3R5,MAPK13,PIK3R4,MAPK11
Oxidative Phosphorylation	0	0.00962	NaN	VPS9D1
HIPPO signaling	0	0.0595	NaN	YWHAG,PPP2R5B,CUL1,SMAD1,SKP2
Estrogen Receptor Signaling	0	0.0365	NaN	RAP2B,SRA1,GTF2H1,NCOR1,MED14
ERK/MAPK Signaling	0	0.0483	0.333	RAP2B,PXN,YWHAG,DUSP1,DUSP6,PPP2R5B,MKNK1,PIK3R5,CREB5,PIK3R4
Nucleotide Excision Repair Pathway	0	0.0571	NaN	XPC,GTF2H1
Nitric Oxide Signaling in the Cardiovascular System	0	0.0727	-0.378	CACNA1E,ITPR2,ITPR3,PIK3R5,SLC7A1,ITPR1,PIK3R4,GUCY1B1
Cardiac Î²-adrenergic Signaling	0	0.0432	1	SMPDL3A,CACNA1E,PPP2R5B,AKAP9,PDE4A,SLC8A1
IL-2 Signaling	0	0.0667	1.342	RAP2B,LCK,PIK3R5,PIK3R4,JAK3
FGF Signaling	0	0.0652	0.816	PIK3R5,ITPR1,MAPK13,CREB5,PIK3R4,MAPK11
Endoplasmic Reticulum Stress Pathway	0	0.0476	NaN	EIF2AK3
GABA Receptor Signaling	0	0.0638	NaN	CACNA1I,CACNA1E,UBC,CACNA2D3,ALDH9A1,ALDH5A1
IL-4 Signaling	0	0.0729	NaN	RAP2B,IL4R,PIK3R5,RPS6KB2,NR3C2,JAK3,PIK3R4
Antigen Presentation Pathway	0	0.0263	NaN	HLA-C
Serotonin Receptor Signaling	0	0.0238	NaN	IL4I1
Insulin Receptor Signaling	0	0.0342	0.447	RAP2B,SOCS3,RPS6KB2,PIK3R5,PIK3R4
Phototransduction Pathway	0	0.0392	NaN	GNGT2,GUCY1B1
Chemokine Signaling	0	0.0649	2.236	RAP2B,CAMK1,LIMK2,MAPK13,MAPK11
Neurotrophin/TRK Signaling	0	0.0455	1	RAP2B,PIK3R5,CREB5,PIK3R4
Integrin Signaling	0	0.0682	1.941	RAP2B,PXN,ARHGAP26,PIK3R5,MYLK,ITGA10,PIK3R4,TTN,RHOBTB1,ITGAM,ACTA2,RHOB,RHOBTB2,ITGA1,ITGA7
IGF-1 Signaling	0	0.0603	0.816	RAP2B,SOCS3,PXN,YWHAG,PIK3R5,RPS6KB2,PIK3R4
Dopamine Receptor Signaling	0	0.0263	NaN	PPP2R5B,IL4I1
Glutamate Receptor Signaling	0	0.0714	NaN	GRM2,SLC1A4,GRIP1,GRINA
TGF-Î² Signaling	0	0.0729	0	RAP2B,SMAD7,MAPK13,SERPINE1,TFE3,MAPK11,SMAD1
VEGF Signaling	0	0.0631	1.633	RAP2B,SH2D2A,PXN,ACTA2,PIK3R5,PIK3R4,ARNT
PDGF Signaling	0	0.0495	1.342	RAP2B,PIK3R5,SPHK1,PIK3R4,JAK3
GPCR-Mediated Integration of Enteroendocrine Signaling Exemplified by an L Cell	0	0.0556	-1	ITPR2,ITPR3,ITPR1,PLCL1
GPCR-Mediated Nutrient Sensing in Enteroendocrine Cells	0	0.0721	0.707	CACNA1I,CACNA1E,ITPR2,ITPR3,ITPR1,PLCL1,CACNA2D3,FFAR2
Gustation Pathway	0	0.0667	NaN	SMPDL3A,CACNA1I,P2RY13,LPAR6,CACNA1E,ITPR2,ITPR3,PDE4A,ITPR1,CACNA2D3
Macropinocytosis Signaling	0	0.0435	NaN	RAP2B,PIK3R5,CD14,PIK3R4
Cancer Drug Resistance By Drug Efflux	0	0.069	NaN	RAP2B,TP53,MDM2,NFKB1
GP6 Signaling Pathway	0	0.0455	-0.447	COL5A1,GRAP2,PIK3R5,FCER1G,ITPR1,PIK3R4
SPINK1 Pancreatic Cancer Pathway	0	0.0545	NaN	F2RL1,ELANE,CTSB
Endocannabinoid Developing Neuron Pathway	0	0.0611	1.414	RAP2B,GNAO1,PIK3R5,MAPK13,PIK3R4,CREB5,BRCA1,MAPK11
Endocannabinoid Cancer Inhibition Pathway	0	0.057	1	ATF3,CCND3,GNAO1,CDKN1A,PIK3R5,CASP1,CREB5,PIK3R4,CASP5
Apelin Adipocyte Signaling Pathway	0	0.0649	0.447	GSTM1,GPX1,NCF2,MAPK13,MAPK11
FAT10 Signaling Pathway	0	0.0556	NaN	TNF
Synaptogenesis Signaling Pathway	0	0.0528	1.698	RAP2B,GRM2,PIK3R5,ITPR1,CLASP2,STX1A,CREB5,PIK3R4,STXBP2,GRINA,HSPA8,LCK,THBS1,RPS6KB2,HCK,CNTNAP1,FGR
Ephrin Receptor Signaling	0	0.0506	2.828	RAP2B,PXN,SDCBP,SDC2,GNAO1,LIMK2,CREB5,MAP4K4,GRINA
